# Supplementary material for: N′-(4-Hydr­oxy-3-methoxy­benzyl­idene)acetohydrazide monohydrate
Source: Acta Crystallogr Sect E Struct Rep Online. 2009 Sep 26;65(Pt 10):o2514. doi: 10.1107/S1600536809037489 (PMC2970332; doi:10.1107/S1600536809037489)
Supplement: Supplementary file 1 [file e-65-o2514-sup1.cif]

##############################################################################
###                                                                        ###
###        Electronic paper (Acta Crystallographica Section E)             ###
###                                                                        ###
##############################################################################
#                                                                            #
# This CIF contains the data in a paper accepted for publication in Acta     #
# Crystallographica Section E. It conforms to the requirements of Notes      #
# for Authors for Section E, and has been peer reviewed under the auspices   #
# of the IUCr Commission on Journals.                                        #
#                                                                            #
# Full details of the Crystallographic Information File format               #
# are given in the paper "The Crystallographic Information File (CIF):       #
# a New Standard Archive File for Crystallography" by S. R. Hall, F. H.      #
# Allen and I. D. Brown [Acta Cryst. (1991), A47, 655-685].                  #
#                                                                            #
# The current version of the core CIF dictionary is obtainable from          #
# ftp://ftp.iucr.org/pub/cif_core.dic. The current version number is 2.4.    #
#                                                                            #
# Software is freely available for graphical display of the structure(s) in  #
# this CIF.  For information consult the CIF home page http://www.iucr.org/  #
# cif/home.html                                                              #
#                                                                            #
# This file may be used for bona fide research purposes within the           #
# scientific community so long as proper attribution is given to the journal # 
# article from which it was obtained.                                        #
#                                                                            #
##############################################################################
                                             
data_I
_audit_creation_method     SHELXL-97
_chemical_name_systematic
;
<i>N</i>'-(4-Hydroxy-3-methoxybenzylidene)acetohydrazide monohydrate
;
_chemical_name_common     ?
_chemical_formula_moiety     'C10 H12 N2 O3, H2 O'
_chemical_formula_sum     'C10 H14 N2 O4'
_chemical_formula_iupac     'C10 H12 N2 O3, H2 O'
_chemical_formula_weight     226.23
_chemical_melting_point_gt     492
_chemical_melting_point_lt     494
_symmetry_cell_setting     Orthorhombic
_symmetry_space_group_name_H-M     'P b c a'
_symmetry_space_group_name_Hall     '-P 2ac 2ab'
loop_
    _symmetry_equiv_pos_as_xyz
    'x, y, z'
    '-x+1/2, -y, z+1/2'
    'x+1/2, -y+1/2, -z'
    '-x, y+1/2, -z+1/2'
    '-x, -y, -z'
    'x-1/2, y, -z-1/2'
    '-x-1/2, y-1/2, z'
    'x, -y-1/2, z-1/2'
_cell_length_a     7.892(2)
_cell_length_b     16.374(5)
_cell_length_c     18.334(6)
_cell_angle_alpha     90.00
_cell_angle_beta     90.00
_cell_angle_gamma     90.00
_cell_volume     2369.3(13)
_cell_formula_units_Z     8
_cell_measurement_reflns_used     2085
_cell_measurement_theta_min     2.2
_cell_measurement_theta_max     25.0
_cell_measurement_temperature     223(2)
_exptl_crystal_description     Block
_exptl_crystal_colour     colourless
_exptl_crystal_size_max     0.24
_exptl_crystal_size_mid     0.20
_exptl_crystal_size_min     0.18
_exptl_crystal_density_diffrn     1.268
_exptl_crystal_density_meas     ?
_exptl_crystal_density_method     'not measured'
_exptl_crystal_F_000     960
_exptl_absorpt_coefficient_mu     0.099
_exptl_absorpt_correction_type     multi-scan
_exptl_absorpt_process_details     '(SADABS; Bruker, 2002)'
_exptl_absorpt_correction_T_min     0.9770
_exptl_absorpt_correction_T_max     0.9793
_exptl_special_details
;
;
_diffrn_ambient_temperature     223(2)
_diffrn_radiation_type     MoK\a
_diffrn_radiation_wavelength     0.71073
_diffrn_radiation_source     'fine-focus sealed tube'
_diffrn_radiation_monochromator     graphite
_diffrn_measurement_device_type     'Bruker SMART CCD area-detector'
_diffrn_measurement_method     '\f and \w'
_diffrn_detector_area_resol_mean     ?
_diffrn_reflns_number     11089
_diffrn_reflns_av_R_equivalents     0.0449
_diffrn_reflns_av_sigmaI/netI     0.0333
_diffrn_reflns_theta_min     2.22
_diffrn_reflns_theta_max     25.40
_diffrn_reflns_theta_full     25.40
_diffrn_measured_fraction_theta_max     0.983
_diffrn_measured_fraction_theta_full     0.983
_diffrn_reflns_limit_h_min     -9
_diffrn_reflns_limit_h_max     8
_diffrn_reflns_limit_k_min     -19
_diffrn_reflns_limit_k_max     19
_diffrn_reflns_limit_l_min     -21
_diffrn_reflns_limit_l_max     21
_diffrn_standards_number     0
_diffrn_standards_interval_count     .
_diffrn_standards_interval_time     .
_diffrn_standards_decay_%     ?
_refine_special_details
;
 Refinement of F^2^ against ALL reflections.  The weighted R-factor wR and
 goodness of fit S are based on F^2^, conventional R-factors R are based
 on F, with F set to zero for negative F^2^. The threshold expression of
 F^2^ > 2sigma(F^2^) is used only for calculating R-factors(gt) etc. and is
 not relevant to the choice of reflections for refinement.  R-factors based
 on F^2^ are statistically about twice as large as those based on F, and R-
 factors based on ALL data will be even larger.
;
_reflns_number_total     2138
_reflns_number_gt     1484
_reflns_threshold_expression     I>2\s(I)
_refine_ls_structure_factor_coef     Fsqd
_refine_ls_matrix_type     full
_refine_ls_R_factor_all     0.0678
_refine_ls_R_factor_gt     0.0411
_refine_ls_wR_factor_gt     0.1043
_refine_ls_wR_factor_ref     0.1149
_refine_ls_goodness_of_fit_ref     1.066
_refine_ls_restrained_S_all     1.066
_refine_ls_number_reflns     2138
_refine_ls_number_parameters     159
_refine_ls_number_restraints     1
_refine_ls_number_constraints     41
_refine_ls_hydrogen_treatment     mixed
_refine_ls_weighting_scheme     calc
_refine_ls_weighting_details
         'calc w=1/[\s^2^(Fo^2^)+(0.0602P)^2^+0.0171P] where P=(Fo^2^+2Fc^2^)/3'
_atom_sites_solution_hydrogens     difmap
_atom_sites_solution_primary     direct
_atom_sites_solution_secondary     difmap
_refine_ls_shift/su_max     0.000
_refine_ls_shift/su_mean     0.000
_refine_diff_density_max     0.141
_refine_diff_density_min     -0.185
_refine_ls_extinction_method     none
_refine_ls_extinction_coef     ?
loop_
    _atom_type_symbol
    _atom_type_description
    _atom_type_scat_dispersion_real
    _atom_type_scat_dispersion_imag
    _atom_type_scat_source
    'C' 'C' 0.0033 0.0016
                         'International Tables Vol C Tables 4.2.6.8 and 6.1.1.4'
    'H' 'H' 0.0000 0.0000
                         'International Tables Vol C Tables 4.2.6.8 and 6.1.1.4'
    'N' 'N' 0.0061 0.0033
                         'International Tables Vol C Tables 4.2.6.8 and 6.1.1.4'
    'O' 'O' 0.0106 0.0060
                         'International Tables Vol C Tables 4.2.6.8 and 6.1.1.4'
_computing_data_collection     'SMART (Bruker, 2002)'
_computing_cell_refinement     'SAINT (Bruker, 2002)'
_computing_data_reduction     'SAINT (Bruker, 2002)'
_computing_structure_solution     'SHELXS97 (Sheldrick, 2008)'
_computing_structure_refinement     'SHELXL97 (Sheldrick, 2008)'
_computing_molecular_graphics     'SHELXTL (Sheldrick, 2008)'
_computing_publication_material     'SHELXTL (Sheldrick, 2008)'
loop_
    _atom_site_type_symbol
    _atom_site_label
    _atom_site_fract_x
    _atom_site_fract_y
    _atom_site_fract_z
    _atom_site_U_iso_or_equiv
    _atom_site_adp_type
    _atom_site_calc_flag
    _atom_site_refinement_flags
    _atom_site_occupancy
    _atom_site_disorder_assembly
    _atom_site_disorder_group
    O O2 0.44998(15) 0.16677(8) 0.62044(7) 0.0551(4) Uani d . 1 . .
    O O1 0.58987(17) 0.08238(8) 0.51886(7) 0.0548(4) Uani d . 1 . .
    H H1 0.661(3) 0.0446(14) 0.4961(12) 0.082 Uiso d . 1 . .
    N N2 1.03345(18) 0.42155(9) 0.73839(8) 0.0446(4) Uani d D 1 . .
    H H2 1.131(2) 0.4257(11) 0.7207(10) 0.053 Uiso d D 1 . .
    O O3 0.85188(16) 0.45567(8) 0.82838(7) 0.0593(4) Uani d . 1 . .
    N N1 0.92032(17) 0.36650(8) 0.70786(7) 0.0414(4) Uani d . 1 . .
    C C7 0.8701(2) 0.26735(10) 0.61434(9) 0.0400(4) Uani d . 1 . .
    C C3 0.6871(2) 0.14216(10) 0.54766(9) 0.0404(4) Uani d . 1 . .
    C C4 0.7033(2) 0.25087(10) 0.63651(9) 0.0415(4) Uani d . 1 . .
    H H4 0.6540 0.2817 0.6735 0.050 Uiso calc R 1 . .
    C C2 0.6124(2) 0.18899(10) 0.60350(9) 0.0399(4) Uani d . 1 . .
    C C9 0.9926(2) 0.46154(11) 0.79905(10) 0.0471(5) Uani d . 1 . .
    C C8 0.9721(2) 0.32982(10) 0.65066(9) 0.0427(5) Uani d . 1 . .
    H H8 1.0776 0.3432 0.6315 0.051 Uiso calc R 1 . .
    C C5 0.8503(2) 0.15935(11) 0.52546(9) 0.0453(5) Uani d . 1 . .
    H H5 0.8992 0.1293 0.4879 0.054 Uiso calc R 1 . .
    C C6 0.9417(2) 0.22132(10) 0.55890(9) 0.0452(5) Uani d . 1 . .
    H H6 1.0521 0.2321 0.5440 0.054 Uiso calc R 1 . .
    C C10 1.1285(3) 0.51521(13) 0.83054(11) 0.0679(6) Uani d . 1 . .
    H H10A 1.2178 0.5219 0.7955 0.102 Uiso calc R 1 . .
    H H10B 1.1732 0.4904 0.8739 0.102 Uiso calc R 1 . .
    H H10C 1.0815 0.5676 0.8423 0.102 Uiso calc R 1 . .
    C C1 0.3699(3) 0.20816(14) 0.67877(12) 0.0760(7) Uani d . 1 . .
    H H1A 0.2576 0.1868 0.6854 0.114 Uiso calc R 1 . .
    H H1B 0.3636 0.2654 0.6679 0.114 Uiso calc R 1 . .
    H H1C 0.4342 0.2003 0.7227 0.114 Uiso calc R 1 . .
    O O1W 0.75904(19) -0.03511(8) 0.45548(8) 0.0579(4) Uani d . 1 . .
    H H9A 0.791(3) -0.0175(14) 0.4128(12) 0.087 Uiso d . 1 . .
    H H9B 0.676(3) -0.0698(15) 0.4498(13) 0.087 Uiso d . 1 . .
loop_
    _atom_site_aniso_label
    _atom_site_aniso_U_11
    _atom_site_aniso_U_22
    _atom_site_aniso_U_33
    _atom_site_aniso_U_12
    _atom_site_aniso_U_13
    _atom_site_aniso_U_23
    O2 0.0375(8) 0.0614(9) 0.0665(9) -0.0106(6) 0.0067(7) -0.0210(6)
    O1 0.0473(9) 0.0537(8) 0.0635(8) -0.0095(7) 0.0024(7) -0.0189(6)
    N2 0.0254(8) 0.0517(9) 0.0566(10) -0.0096(7) 0.0013(7) -0.0094(7)
    O3 0.0361(8) 0.0803(10) 0.0615(9) -0.0070(7) 0.0040(7) -0.0184(7)
    N1 0.0317(9) 0.0435(8) 0.0489(9) -0.0073(6) -0.0042(7) -0.0020(7)
    C7 0.0381(11) 0.0419(10) 0.0398(9) -0.0054(8) -0.0028(8) 0.0050(7)
    C3 0.0413(11) 0.0396(9) 0.0402(9) -0.0029(8) -0.0045(8) 0.0004(8)
    C4 0.0366(11) 0.0447(10) 0.0431(9) -0.0001(8) -0.0025(8) -0.0032(7)
    C2 0.0322(10) 0.0421(10) 0.0454(10) -0.0015(8) -0.0025(8) 0.0005(8)
    C9 0.0324(11) 0.0516(11) 0.0571(12) -0.0013(9) -0.0033(9) -0.0094(9)
    C8 0.0339(10) 0.0473(10) 0.0469(11) -0.0060(8) 0.0008(8) 0.0020(8)
    C5 0.0478(12) 0.0494(11) 0.0387(10) -0.0036(9) 0.0053(8) -0.0012(8)
    C6 0.0394(11) 0.0502(11) 0.0459(10) -0.0095(8) 0.0068(8) 0.0046(8)
    C10 0.0428(13) 0.0720(14) 0.0890(16) -0.0084(11) -0.0020(11) -0.0344(12)
    C1 0.0428(13) 0.0937(17) 0.0913(16) -0.0117(12) 0.0174(12) -0.0392(13)
    O1W 0.0526(10) 0.0591(9) 0.0620(8) -0.0126(7) 0.0080(7) -0.0117(7)
_geom_special_details
;
 All esds (except the esd in the dihedral angle between two l.s. planes)
 are estimated using the full covariance matrix.  The cell esds are taken
 into account individually in the estimation of esds in distances, angles
 and torsion angles; correlations between esds in cell parameters are only
 used when they are defined by crystal symmetry.  An approximate (isotropic)
 treatment of cell esds is used for estimating esds involving l.s. planes.
;
loop_
    _geom_bond_atom_site_label_1
    _geom_bond_atom_site_label_2
    _geom_bond_site_symmetry_2
    _geom_bond_distance
    _geom_bond_publ_flag
    O2 C2 . 1.368(2) ?
    O2 C1 . 1.415(2) ?
    O1 C3 . 1.351(2) ?
    O1 H1 . 0.93(2) ?
    N2 C9 . 1.330(2) ?
    N2 N1 . 1.3868(19) ?
    N2 H2 . 0.837(15) ?
    O3 C9 . 1.238(2) ?
    N1 C8 . 1.276(2) ?
    C7 C6 . 1.386(2) ?
    C7 C4 . 1.403(2) ?
    C7 C8 . 1.462(2) ?
    C3 C5 . 1.380(3) ?
    C3 C2 . 1.408(2) ?
    C4 C2 . 1.381(2) ?
    C4 H4 . 0.9300 ?
    C9 C10 . 1.502(3) ?
    C8 H8 . 0.9300 ?
    C5 C6 . 1.388(2) ?
    C5 H5 . 0.9300 ?
    C6 H6 . 0.9300 ?
    C10 H10A . 0.9600 ?
    C10 H10B . 0.9600 ?
    C10 H10C . 0.9600 ?
    C1 H1A . 0.9600 ?
    C1 H1B . 0.9600 ?
    C1 H1C . 0.9600 ?
    O1W H9A . 0.87(2) ?
    O1W H9B . 0.87(3) ?
loop_
    _geom_angle_atom_site_label_1
    _geom_angle_atom_site_label_2
    _geom_angle_atom_site_label_3
    _geom_angle_site_symmetry_1
    _geom_angle_site_symmetry_3
    _geom_angle
    _geom_angle_publ_flag
    C2 O2 C1 . . 117.56(14) ?
    C3 O1 H1 . . 108.4(15) ?
    C9 N2 N1 . . 120.09(15) ?
    C9 N2 H2 . . 120.5(13) ?
    N1 N2 H2 . . 119.1(13) ?
    C8 N1 N2 . . 115.58(14) ?
    C6 C7 C4 . . 119.35(16) ?
    C6 C7 C8 . . 119.34(16) ?
    C4 C7 C8 . . 121.25(16) ?
    O1 C3 C5 . . 124.23(16) ?
    O1 C3 C2 . . 116.17(16) ?
    C5 C3 C2 . . 119.60(16) ?
    C2 C4 C7 . . 120.09(16) ?
    C2 C4 H4 . . 120.0 ?
    C7 C4 H4 . . 120.0 ?
    O2 C2 C4 . . 125.62(15) ?
    O2 C2 C3 . . 114.35(14) ?
    C4 C2 C3 . . 120.02(16) ?
    O3 C9 N2 . . 122.85(16) ?
    O3 C9 C10 . . 121.28(17) ?
    N2 C9 C10 . . 115.87(17) ?
    N1 C8 C7 . . 121.84(16) ?
    N1 C8 H8 . . 119.1 ?
    C7 C8 H8 . . 119.1 ?
    C3 C5 C6 . . 120.27(16) ?
    C3 C5 H5 . . 119.9 ?
    C6 C5 H5 . . 119.9 ?
    C7 C6 C5 . . 120.65(16) ?
    C7 C6 H6 . . 119.7 ?
    C5 C6 H6 . . 119.7 ?
    C9 C10 H10A . . 109.5 ?
    C9 C10 H10B . . 109.5 ?
    H10A C10 H10B . . 109.5 ?
    C9 C10 H10C . . 109.5 ?
    H10A C10 H10C . . 109.5 ?
    H10B C10 H10C . . 109.5 ?
    O2 C1 H1A . . 109.5 ?
    O2 C1 H1B . . 109.5 ?
    H1A C1 H1B . . 109.5 ?
    O2 C1 H1C . . 109.5 ?
    H1A C1 H1C . . 109.5 ?
    H1B C1 H1C . . 109.5 ?
    H9A O1W H9B . . 109(2) ?
loop_
    _geom_hbond_atom_site_label_D
    _geom_hbond_atom_site_label_H
    _geom_hbond_atom_site_label_A
    _geom_hbond_site_symmetry_A
    _geom_hbond_distance_DH
    _geom_hbond_distance_HA
    _geom_hbond_distance_DA
    _geom_hbond_angle_DHA
    _geom_hbond_publ_flag
    O1 H1 O1W . 0.93(2) 1.69(2) 2.614(2) 170(2) yes
    O1W H9B O1 5_656 0.87(3) 2.19(3) 2.899(2) 139(2) yes
    O1W H9B O2 5_656 0.87(3) 2.27(2) 3.0506(19) 148(2) yes
    N2 H2 O3 6_657 0.837(15) 2.023(15) 2.851(2) 169.6(18) yes
    O1W H9A O3 8_565 0.87(2) 1.91(2) 2.768(2) 167(2) yes
    C10 H10C Cg1 4_645 0.96 2.91 3.581(3) 128.0 yes
data_global
_journal_date_recd_electronic     2009-08-06
_journal_date_accepted     2009-09-16
_journal_name_full     'Acta Crystallographica, Section E'
_journal_year     2009
_journal_volume     65
_journal_issue     10
_journal_page_first     o2514
_journal_page_last     o2514
_journal_paper_category     QO
_journal_coeditor_code     FB2165
_publ_contact_author_name     'Xian-Chao Hu'
_publ_contact_author_address
;
Research Center of Analysis and Measurement
    Zhejiang University of Technology
    Hangzhou 310014
    People's Republic of China
;
_publ_contact_author_email     zgdhxc@126.com
_publ_contact_author_fax     '++86-571-88320961'
_publ_contact_author_phone     '++86-571-88320085'
_publ_section_title
;
<i>N</i>'-(4-Hydroxy-3-methoxybenzylidene)acetohydrazide monohydrate
;
loop_
    _publ_author_name
    _publ_author_address
    'Lu-Ping Lv'
;
    Department of Chemical Engineering
    Hangzhou Vocational and Technical College
    Hangzhou 310018
    People's Republic of China
;
    'Wen-Bo Yu'
;
    Department of Chemical Engineering
    Hangzhou Vocational and Technical College
    Hangzhou 310018
    People's Republic of China
;
    'Ying Tan'
;
    Zhejiang Provincial Center for Disease Control and Prevention
    Hangzhou 310051
    People's Republic of China
;
    'Yong-Zhao Zhang'
;
    Department of Chemical Engineering
    Hangzhou Vocational and Technical College
    Hangzhou 310018
    People's Republic of China
;
    'Xian-Chao Hu'
;
    Research Center of Analysis and Measurement
    Zhejiang University of Technology
    Hangzhou 310014
    People's Republic of China
;
