# Supplementary material for: N′-(4-Hydr­oxy-3-methoxy­benzyl­idene)acetohydrazide monohydrate
Source: Acta Crystallogr Sect E Struct Rep Online. 2009 Sep 26;65(Pt 10):o2514. doi: 10.1107/S1600536809037489 (PMC2970332; doi:10.1107/S1600536809037489)
Supplement: Supplementary file 2 [file e-65-o2514-Isup2.hkl]

#
# h,k,l, Fc-squared, Fo-squared, sigma(Fo-squared) and status flag
#
data_I
_shelx_title ' aa in P b c a'
_shelx_refln_list_code          4
_shelx_F_calc_maximum      213.97
_exptl_crystal_F_000       960.00
_reflns_d_resolution_high  0.8286
 
loop_
 _symmetry_equiv_pos_as_xyz
 'x, y, z'
 '-x+1/2, -y, z+1/2'
 'x+1/2, -y+1/2, -z'
 '-x, y+1/2, -z+1/2'
 '-x, -y, -z'
 'x-1/2, y, -z-1/2'
 '-x-1/2, y-1/2, z'
 'x, -y-1/2, z-1/2'
 
_cell_length_a     7.8923
_cell_length_b    16.3744
_cell_length_c    18.3339
_cell_angle_alpha  90.000
_cell_angle_beta   90.000
_cell_angle_gamma  90.000
 
_shelx_F_squared_multiplier     1.000
 
loop_
 _refln_index_h
 _refln_index_k
 _refln_index_l
 _refln_F_squared_calc
 _refln_F_squared_meas
 _refln_F_squared_sigma
 _refln_observed_status
   4   0   0     3040.46     3396.36     83.92 o
   6   0   0        7.55        3.58      6.02 o
   8   0   0       99.11      124.71     27.31 o
   2   1   0     9478.21     9451.32    122.80 o
   4   1   0     3916.38     4056.57     90.23 o
   6   1   0       93.58       76.14      9.66 o
   8   1   0      582.12      586.50     48.81 o
   0   2   0     1077.43     1026.22     29.99 o
   2   2   0     1432.05     1346.55     20.30 o
   4   2   0     1219.24     1317.13     25.80 o
   6   2   0       51.87       30.49     14.02 o
   8   2   0      329.21      307.78     39.04 o
   2   3   0     1860.62     1666.34     27.10 o
   4   3   0     2324.83     2418.53     36.22 o
   6   3   0       84.94       69.35     10.53 o
   8   3   0       28.49       25.63     11.44 o
   0   4   0     3609.71     3361.94     71.34 o
   2   4   0     7243.15     6987.59     84.03 o
   4   4   0       11.72       31.27      4.89 o
   6   4   0      177.89      161.29     15.96 o
   8   4   0      617.58      622.19     37.58 o
   2   5   0       63.99       61.15      3.25 o
   4   5   0     2530.33     2651.17     46.47 o
   6   5   0     2077.87     2084.07     70.51 o
   8   5   0       31.55       47.43     14.35 o
   0   6   0     1011.23     1030.18     24.30 o
   2   6   0        1.03        0.00      1.71 o
   4   6   0       32.40       46.08      7.01 o
   6   6   0       85.11       70.78     12.37 o
   8   6   0       17.36       27.79     12.27 o
   2   7   0     2514.12     2441.89     36.90 o
   4   7   0       33.75       35.95      4.99 o
   6   7   0      589.92      599.71     28.67 o
   8   7   0      430.94      439.23     28.98 o
   0   8   0     1493.25     1409.82     31.00 o
   2   8   0     2426.68     2518.81     38.71 o
   4   8   0       32.78       27.51      4.53 o
   6   8   0       26.30        2.55     15.72 o
   8   8   0      184.06      180.29     21.58 o
   2   9   0     3719.12     3939.09     67.64 o
   4   9   0     2586.01     2607.34    154.56 o
   6   9   0      466.54      527.05     33.96 o
   8   9   0       16.68        0.00     10.78 o
   0  10   0     4404.47     4452.54     82.65 o
   2  10   0      367.00      410.81     16.00 o
   4  10   0      303.71      280.28     26.06 o
   6  10   0      286.18      293.58     30.97 o
   8  10   0       22.25        0.52     25.65 o
   2  11   0      163.10      170.75      7.66 o
   4  11   0       41.07       36.12     15.07 o
   6  11   0        9.44        1.55     13.35 o
   0  12   0      242.97      275.60     13.51 o
   2  12   0      463.39      445.77     18.91 o
   4  12   0        0.86        0.00     11.13 o
   6  12   0        2.13        0.00     12.37 o
   2  13   0       71.98       86.79      9.49 o
   4  13   0       50.03       36.04     15.57 o
   6  13   0        6.32       28.05     18.87 o
   0  14   0       15.32       11.67      6.52 o
   2  14   0      104.92       91.43     11.68 o
   4  14   0      220.83      255.21     19.63 o
   6  14   0        4.58        0.00     16.10 o
   2  15   0       12.29       24.21      8.35 o
   4  15   0       51.68       54.30     11.44 o
   0  16   0      214.01      222.04     17.31 o
   2  16   0       32.22       29.00      9.43 o
   4  16   0       59.27       68.84     13.49 o
   2  17   0      404.84      446.62     23.33 o
   4  17   0        0.75        8.75      9.66 o
   2  18   0       57.40       46.97     11.37 o
   2  19   0      224.83      207.72     42.92 o
   1   1   1     1820.88     1770.45     16.69 o
   2   1   1       82.36      109.35      3.25 o
   3   1   1      675.04      691.86     13.35 o
   4   1   1      335.29      415.34     11.30 o
   5   1   1      338.65      289.15     12.36 o
   6   1   1       88.85       83.36     11.29 o
   7   1   1      332.75      286.74     12.54 o
   8   1   1       32.98       19.41     13.45 o
   0   2   1     3104.90     3072.39     39.84 o
   1   2   1     5110.10     4893.92     85.69 o
   2   2   1     4567.97     4171.66     42.74 o
   3   2   1     1603.66     1621.71     20.54 o
   4   2   1      259.15      236.95      6.88 o
   5   2   1     1551.30     1652.71     22.54 o
   6   2   1       97.02      108.97      8.24 o
   7   2   1       22.87       22.48      6.10 o
   8   2   1        0.00        5.12      9.05 o
   9   2   1       54.76       46.54     25.26 o
   1   3   1    10942.08    10588.06     96.12 o
   2   3   1      164.20      146.54      8.24 o
   3   3   1       89.84       87.78      3.98 o
   4   3   1       93.01       96.45      4.88 o
   5   3   1       19.23        9.47      2.84 o
   6   3   1       30.59       34.05      8.84 o
   7   3   1        2.07        3.34      6.29 o
   8   3   1       98.94       63.68     12.33 o
   9   3   1       24.37       57.66     27.00 o
   0   4   1    16199.97    15435.65    196.51 o
   1   4   1      263.55      269.36      4.49 o
   2   4   1     2552.15     2358.12     26.48 o
   3   4   1     4930.83     5075.36     47.79 o
   4   4   1       85.60       59.01      4.17 o
   5   4   1       11.55       13.01      3.46 o
   6   4   1      308.99      313.24     14.81 o
   7   4   1       50.97       48.22      8.24 o
   8   4   1       23.30       23.54      9.05 o
   9   4   1        7.53        7.91     15.37 o
   1   5   1      566.20      542.58      7.60 o
   2   5   1      772.12      755.26      9.36 o
   3   5   1       66.54       59.01      4.74 o
   4   5   1        0.19        4.51      2.15 o
   5   5   1        0.31        0.81      2.54 o
   6   5   1      136.15      137.87     10.95 o
   7   5   1      117.88      106.07     14.01 o
   8   5   1       93.77       73.85     10.91 o
   9   5   1       26.42       10.73     13.74 o
   0   6   1      267.84      235.22      7.05 o
   1   6   1     1659.66     1650.37     17.84 o
   2   6   1       13.32       10.48      1.61 o
   3   6   1     2745.30     2868.06     27.87 o
   4   6   1      387.14      405.45      7.19 o
   5   6   1        7.19       12.21      3.84 o
   6   6   1     1554.85     1527.00     32.82 o
   7   6   1        4.84        0.18      6.31 o
   8   6   1       39.82       30.87      9.43 o
   9   6   1        2.15        5.77     13.04 o
   1   7   1       51.50       51.51      2.64 o
   2   7   1      132.41      132.22      3.81 o
   3   7   1      983.94      956.67     12.38 o
   4   7   1      547.92      563.48      9.38 o
   5   7   1      869.55      900.42     17.25 o
   6   7   1      447.77      431.93     17.86 o
   7   7   1      254.95      277.99     16.01 o
   8   7   1        4.59        0.00      8.93 o
   0   8   1       28.81       25.96      4.84 o
   1   8   1        0.00        1.51      1.74 o
   2   8   1      342.38      357.43      7.30 o
   3   8   1      119.37      129.69      4.16 o
   4   8   1       12.40        9.45      3.07 o
   5   8   1     3589.14     3605.50     58.16 o
   6   8   1       58.11       63.01      9.48 o
   7   8   1       10.23       12.17      7.69 o
   8   8   1       10.36        0.00     10.01 o
   1   9   1      626.47      637.14      9.77 o
   2   9   1      164.06      154.57      4.69 o
   3   9   1     1107.97     1094.68     14.46 o
   4   9   1      150.37      134.84      7.07 o
   5   9   1        0.16        0.00      6.19 o
   6   9   1       31.47       26.95      8.60 o
   7   9   1      181.51      192.92     16.93 o
   8   9   1       27.90       20.18     18.08 o
   0  10   1       70.35       81.80      5.32 o
   1  10   1      694.52      744.98     10.65 o
   2  10   1        1.43        0.99      2.14 o
   3  10   1        6.44        3.09      2.73 o
   4  10   1      370.13      353.95     17.20 o
   5  10   1      143.41      127.63     17.01 o
   6  10   1       50.70       74.42     11.51 o
   7  10   1      458.14      471.99     24.11 o
   8  10   1        1.76       24.78     17.84 o
   1  11   1     1077.72     1087.52     14.21 o
   2  11   1      945.48      974.40     18.77 o
   3  11   1      264.43      253.34      8.59 o
   4  11   1       18.90       18.54      8.98 o
   5  11   1       81.41       73.96     13.31 o
   6  11   1        2.43        0.00      9.11 o
   7  11   1       50.98       45.82     13.23 o
   0  12   1      712.16      683.29     15.40 o
   1  12   1      110.40      121.19      5.88 o
   2  12   1        1.13        3.82      2.89 o
   3  12   1      128.16      133.52     11.23 o
   4  12   1      255.45      259.27     19.10 o
   5  12   1       66.13       50.54     12.05 o
   6  12   1       48.09       55.27     13.43 o
   7  12   1       65.31       78.21     16.31 o
   1  13   1       96.35      103.41      6.38 o
   2  13   1      194.90      198.76      9.67 o
   3  13   1        0.06        0.00      5.88 o
   4  13   1       47.25       46.13     12.26 o
   5  13   1       35.26       34.89     11.71 o
   6  13   1       35.00       47.61     14.43 o
   0  14   1       22.92       24.41      4.98 o
   1  14   1        0.64        0.53      2.69 o
   2  14   1        0.58        0.00      4.33 o
   3  14   1       10.18        1.26      5.26 o
   4  14   1        4.90        7.49      7.64 o
   5  14   1        0.32       15.78      8.09 o
   6  14   1        7.00        0.00     10.91 o
   1  15   1        4.22        9.14      3.93 o
   2  15   1        2.61        0.00      4.73 o
   3  15   1      124.81      126.88     10.14 o
   4  15   1       42.31       43.25      7.67 o
   5  15   1        1.68       15.41      9.27 o
   0  16   1       65.26       69.72      7.91 o
   1  16   1      180.05      172.66      8.66 o
   2  16   1       30.77       34.42      7.16 o
   3  16   1       39.14       36.84      7.58 o
   4  16   1       48.27       44.96      8.48 o
   5  16   1        7.55       16.99      7.74 o
   1  17   1        2.13        6.73      6.30 o
   2  17   1       23.43       12.87      6.41 o
   3  17   1       14.12        3.61      6.38 o
   4  17   1        5.09        5.28      6.90 o
   0  18   1       10.20       27.62     11.15 o
   1  18   1        4.60        8.79      6.60 o
   2  18   1        0.39        1.39      6.41 o
   3  18   1       11.57        6.88      6.91 o
   1  19   1       93.62      104.72     31.56 o
   2  19   1       49.19       66.91     10.67 o
   0   0   2        2.23        0.26      0.70 o
   1   0   2     4468.04     4204.95     50.19 o
   2   0   2    11609.11    10507.28    165.12 o
   3   0   2     1802.82     1932.48     31.41 o
   4   0   2       74.23      102.48      7.00 o
   5   0   2      267.51      302.07     17.12 o
   6   0   2      867.26      814.64     22.57 o
   7   0   2       64.66       50.21      9.51 o
   8   0   2      109.00       74.50     24.12 o
   1   1   2      291.25      293.62      4.35 o
   2   1   2     1855.03     1966.01     20.90 o
   3   1   2     2514.96     2465.55     26.96 o
   4   1   2       19.57       21.28      2.82 o
   5   1   2       88.81      113.10      5.61 o
   6   1   2       83.45       81.24      6.34 o
   7   1   2       39.67       32.77      6.66 o
   8   1   2      167.39      157.21     15.66 o
   9   1   2       18.42        4.75     22.25 o
   0   2   2     2660.95     2631.53     32.12 o
   1   2   2    10103.65     9977.77    141.36 o
   2   2   2     5813.77     5371.57     48.44 o
   3   2   2      306.04      320.08      6.16 o
   4   2   2      118.57      114.18      4.62 o
   5   2   2        6.11       16.80      5.97 o
   6   2   2      899.10      875.73     16.34 o
   7   2   2       17.22       26.40      5.37 o
   8   2   2        0.00        0.00      8.28 o
   9   2   2       14.89       71.27     26.74 o
   1   3   2      555.10      584.25      7.15 o
   2   3   2     4407.74     4539.96     83.12 o
   3   3   2      151.90      166.76      4.72 o
   4   3   2       24.47       16.64      2.86 o
   5   3   2       25.84       17.80      3.19 o
   6   3   2       13.66        8.58      8.12 o
   7   3   2      251.34      220.84     11.94 o
   8   3   2      260.06      245.23     30.04 o
   9   3   2       32.16       18.49     24.82 o
   0   4   2      778.39      648.65     10.61 o
   1   4   2      165.02      182.14      3.29 o
   2   4   2      776.10      746.15      9.01 o
   3   4   2      289.36      307.08     12.08 o
   4   4   2     1182.45     1127.49     18.44 o
   5   4   2        0.18        0.00      3.15 o
   6   4   2      926.55      888.87     23.64 o
   7   4   2        0.36        0.00      6.05 o
   8   4   2       44.32       44.07     14.76 o
   9   4   2        0.25        6.91     13.07 o
   1   5   2       47.76       34.36      1.83 o
   2   5   2      388.95      398.78      5.95 o
   3   5   2      204.20      192.61      9.00 o
   4   5   2      602.98      611.60     14.09 o
   5   5   2      316.94      314.84     18.80 o
   6   5   2      673.56      722.12     21.94 o
   7   5   2       70.61       95.42     10.65 o
   8   5   2        4.59        0.00      7.94 o
   9   5   2        7.82       23.16     11.52 o
   0   6   2       21.59       17.74      2.88 o
   1   6   2      223.70      253.52      5.72 o
   2   6   2      729.74      836.50     10.47 o
   3   6   2        9.84       13.56      2.64 o
   4   6   2      320.46      278.71      9.76 o
   5   6   2      531.68      546.24     13.56 o
   6   6   2      490.28      505.61     15.49 o
   7   6   2        5.41       12.07      6.67 o
   8   6   2        0.39        0.00      7.82 o
   9   6   2       56.20       84.70     18.55 o
   1   7   2     2445.01     2489.32     24.02 o
   2   7   2      266.99      279.81      5.25 o
   3   7   2        0.11        0.98      1.55 o
   4   7   2       68.69       68.85      9.24 o
   5   7   2      727.19      695.52     27.76 o
   6   7   2       15.49       17.91      7.09 o
   7   7   2      100.30       84.71     10.59 o
   8   7   2       40.59       25.87     10.19 o
   0   8   2        0.35        0.00      1.82 o
   1   8   2     2758.48     2853.91     28.72 o
   2   8   2       69.94       69.25      3.09 o
   3   8   2       24.45       22.36      2.31 o
   4   8   2      346.14      375.05     10.19 o
   5   8   2       28.35       22.58      4.41 o
   6   8   2      437.82      463.70     21.34 o
   7   8   2       28.24       27.59      9.86 o
   8   8   2        7.81       29.78     10.78 o
   1   9   2      264.24      269.46      6.71 o
   2   9   2       87.15       94.79      3.85 o
   3   9   2       79.22       83.91      4.70 o
   4   9   2        4.96        7.51      3.23 o
   5   9   2     1804.64     1731.71     40.35 o
   6   9   2      420.77      477.46     22.05 o
   7   9   2        0.45        0.00     13.90 o
   8   9   2       86.49       96.46     19.19 o
   0  10   2       28.17       22.51      3.60 o
   1  10   2        1.05        6.12      2.21 o
   2  10   2      997.25      998.15     13.72 o
   3  10   2      201.04      216.18      7.40 o
   4  10   2        4.80        8.06      3.79 o
   5  10   2        1.80        5.20      6.88 o
   6  10   2       21.93        9.33      9.63 o
   7  10   2       16.54       15.94     13.27 o
   8  10   2        0.48        9.64     25.04 o
   1  11   2        1.48        0.00      2.07 o
   2  11   2      244.94      234.49      9.10 o
   3  11   2       10.05        9.10      3.69 o
   4  11   2       21.29       12.44      7.29 o
   5  11   2       43.32       37.65      9.00 o
   6  11   2       19.43       21.68     10.10 o
   7  11   2      167.61      193.54     17.90 o
   0  12   2      217.40      203.88      9.71 o
   1  12   2      600.60      632.52     10.50 o
   2  12   2      105.82      113.30      6.55 o
   3  12   2      123.59      134.30      8.22 o
   4  12   2      717.31      717.29     23.33 o
   5  12   2      192.14      188.23     18.56 o
   6  12   2        0.08        4.80     10.56 o
   7  12   2        3.18        0.00     11.45 o
   1  13   2        6.60        0.00      3.01 o
   2  13   2       94.91      100.22      6.25 o
   3  13   2       44.94       56.99      7.63 o
   4  13   2       61.03       52.36     11.57 o
   5  13   2        0.04        2.67      7.49 o
   6  13   2        0.99        4.97      8.47 o
   0  14   2       14.17       16.64      4.83 o
   1  14   2       37.33       42.90      4.72 o
   2  14   2        7.18       10.94      3.89 o
   3  14   2       12.05       10.12      6.76 o
   4  14   2       16.77       17.70      9.27 o
   5  14   2       19.05       17.35      8.58 o
   6  14   2       73.93       84.78     15.69 o
   1  15   2      142.22      146.27      7.47 o
   2  15   2        0.00        0.00      4.46 o
   3  15   2       55.72       63.35      9.13 o
   4  15   2       12.61       15.76      8.11 o
   5  15   2        9.62       10.84      8.43 o
   0  16   2      202.36      231.23     14.51 o
   1  16   2      136.25      170.86      9.13 o
   2  16   2       16.63       16.83      6.28 o
   3  16   2        1.01        0.69      5.28 o
   4  16   2        1.67        3.87      6.45 o
   5  16   2        1.00        0.00      8.52 o
   1  17   2        1.85        5.28      5.13 o
   2  17   2      138.05      144.83     10.79 o
   3  17   2       53.21       50.25      8.26 o
   4  17   2        9.85       11.06      7.57 o
   0  18   2        5.23        3.80     10.99 o
   1  18   2       43.21       43.53     10.87 o
   2  18   2       73.34       93.64     10.63 o
   3  18   2        3.32        0.00      6.73 o
   1  19   2      117.66      110.91     29.03 o
   2  19   2       49.88       31.43      8.46 o
   1   1   3     1831.26     1785.48     18.57 o
   2   1   3      376.27      331.93      6.91 o
   3   1   3     2992.41     2873.72     27.86 o
   4   1   3       70.31       68.35      4.87 o
   5   1   3       25.17       25.13      4.86 o
   6   1   3       29.21       26.76      4.53 o
   7   1   3      357.72      388.52     19.25 o
   8   1   3        0.90        1.00      9.72 o
   9   1   3       24.48       30.93     23.82 o
   0   2   3    45782.75    42711.75    485.65 o
   1   2   3     4385.72     4259.73     48.06 o
   2   2   3     2194.94     2081.09     23.08 o
   3   2   3     5693.33     5734.71     55.92 o
   4   2   3       11.62        6.26      2.63 o
   5   2   3      415.72      441.31     10.43 o
   6   2   3      101.29       84.88     15.29 o
   7   2   3       77.45       58.21      7.67 o
   8   2   3       85.77       96.43     13.13 o
   9   2   3       42.43       20.28     24.08 o
   1   3   3    39726.36    37246.88    331.06 o
   2   3   3       10.74        4.69      3.66 o
   3   3   3      195.93      206.29      5.53 o
   4   3   3     1300.53     1385.17     17.50 o
   5   3   3      409.27      441.92     11.19 o
   6   3   3      390.66      368.29     12.62 o
   7   3   3      479.97      468.88     16.62 o
   8   3   3        2.12        0.00      8.85 o
   9   3   3        1.26        9.52     15.23 o
   0   4   3      736.16      661.56     10.94 o
   1   4   3    12341.61    12198.35    100.65 o
   2   4   3       14.50       16.55      2.12 o
   3   4   3      329.21      304.06      5.89 o
   4   4   3     1190.95     1240.84     21.20 o
   5   4   3       12.79        3.46      3.62 o
   6   4   3       72.66       65.82      6.88 o
   7   4   3      378.66      356.24     14.78 o
   8   4   3      160.03      154.10     16.74 o
   9   4   3      457.51      453.28     37.80 o
   1   5   3     2737.99     2616.76     24.11 o
   2   5   3        1.65        0.04      1.69 o
   3   5   3        6.13        9.18      2.70 o
   4   5   3      449.01      470.36     10.95 o
   5   5   3      177.92      216.95     11.33 o
   6   5   3      861.61      800.75     19.17 o
   7   5   3       29.21       26.89      7.45 o
   8   5   3      136.74      146.57     16.55 o
   9   5   3        0.00        8.31     11.39 o
   0   6   3      986.01     1017.49     16.36 o
   1   6   3     3803.45     3969.74     35.53 o
   2   6   3       90.49      126.43      3.98 o
   3   6   3        3.07        5.96      2.04 o
   4   6   3      837.14      840.80     16.88 o
   5   6   3        1.88        0.07      5.53 o
   6   6   3       30.82       32.95      6.46 o
   7   6   3        0.15        0.00      7.56 o
   8   6   3       60.78       61.35     14.05 o
   1   7   3      863.23      915.58     11.69 o
   2   7   3     1977.36     2212.24     22.04 o
   3   7   3      302.84      312.39      6.38 o
   4   7   3      847.20      895.51     21.20 o
   5   7   3      129.22      125.77      6.94 o
   6   7   3       54.46       51.45      6.14 o
   7   7   3       69.41       78.86     15.12 o
   8   7   3        3.63        0.00      9.04 o
   0   8   3     1585.14     1614.47     27.41 o
   1   8   3     1461.80     1420.98     15.79 o
   2   8   3     1074.72     1102.05     13.17 o
   3   8   3       35.61       48.30      4.09 o
   4   8   3        4.76        2.05      3.13 o
   5   8   3      163.06      186.99     10.93 o
   6   8   3       33.27       15.63      8.55 o
   7   8   3      417.77      431.45     23.40 o
   8   8   3       59.20       48.62     12.17 o
   1   9   3       42.44       39.83      2.99 o
   2   9   3       16.95       16.83      2.26 o
   3   9   3      239.43      242.98      7.57 o
   4   9   3       15.08       11.44      5.84 o
   5   9   3       95.15       98.37      7.74 o
   6   9   3       44.28       54.41     10.26 o
   7   9   3       26.54       13.33      9.66 o
   8   9   3       22.20       24.27     11.30 o
   0  10   3      103.42       91.73      6.52 o
   1  10   3      229.63      218.24      9.08 o
   2  10   3      277.02      278.69      9.04 o
   3  10   3        3.90        2.10      2.84 o
   4  10   3      335.62      339.20      9.75 o
   5  10   3       71.55       61.86     12.78 o
   6  10   3       29.30       40.70      9.86 o
   7  10   3        5.71        6.11      9.02 o
   8  10   3       22.24       15.01     29.92 o
   1  11   3        0.04        0.00      2.12 o
   2  11   3      133.10      147.81      6.79 o
   3  11   3       20.09       19.74      4.17 o
   4  11   3      736.94      760.48     18.72 o
   5  11   3      506.40      489.91     22.03 o
   6  11   3        8.80       23.79      8.95 o
   7  11   3      147.78      164.93     29.08 o
   0  12   3       35.88       36.52      5.77 o
   1  12   3      668.38      666.47     11.58 o
   2  12   3       85.25       84.32      6.05 o
   3  12   3       90.20       91.62      6.46 o
   4  12   3       52.53       33.00      7.83 o
   5  12   3       31.23       25.22      7.73 o
   6  12   3       16.15       17.46      7.51 o
   7  12   3       10.11       12.52      8.94 o
   1  13   3      163.65      165.82      6.82 o
   2  13   3        0.25        0.00      4.14 o
   3  13   3       46.34       61.00      6.78 o
   4  13   3        0.58        7.47      6.55 o
   5  13   3       77.03       59.81     11.07 o
   6  13   3        8.62       12.50     10.74 o
   0  14   3        1.99        3.43      4.73 o
   1  14   3      147.19      144.64      7.09 o
   2  14   3       37.59       27.34      4.67 o
   3  14   3      128.87      123.58     11.46 o
   4  14   3      102.24      107.99     11.82 o
   5  14   3        0.04        0.00      7.16 o
   6  14   3        0.04        5.34      8.46 o
   1  15   3       13.39       15.33      4.28 o
   2  15   3       18.06       25.65      4.98 o
   3  15   3       14.84        7.24      6.86 o
   4  15   3        0.51        7.74      7.14 o
   5  15   3       14.97        8.74      8.02 o
   0  16   3      192.59      215.32     15.64 o
   1  16   3       30.15       26.95      5.48 o
   2  16   3        2.99        5.60      5.59 o
   3  16   3        3.15        5.54      5.97 o
   4  16   3       13.61       13.94      8.13 o
   5  16   3        2.82        0.00     15.64 o
   1  17   3      112.54      111.97      9.50 o
   2  17   3        1.77        0.00      5.93 o
   3  17   3        2.49        5.90      6.34 o
   4  17   3        0.16        0.00      6.63 o
   0  18   3       12.48        5.29      9.69 o
   1  18   3        1.25        0.00      8.20 o
   2  18   3       16.58       29.22      7.90 o
   3  18   3        0.79        3.83      7.43 o
   1  19   3        2.63        2.58     10.20 o
   2  19   3       69.52       71.04     13.83 o
   0   0   4     1074.32      679.59     23.29 o
   1   0   4     2118.52     2176.42     30.00 o
   2   0   4       76.70       96.34      5.09 o
   3   0   4     4260.31     4122.98     60.16 o
   4   0   4      583.94      656.08     14.72 o
   5   0   4     2398.45     2496.77     39.13 o
   6   0   4      172.25      164.42     12.71 o
   7   0   4      184.37      179.86     36.62 o
   8   0   4       40.25       19.23     11.32 o
   9   0   4       40.79       73.76     25.65 o
   1   1   4      124.14      133.34      3.99 o
   2   1   4      624.85      567.85      7.88 o
   3   1   4      602.28      604.04     10.83 o
   4   1   4     1807.75     1948.05     22.65 o
   5   1   4        2.17        2.28      2.76 o
   6   1   4      186.46      174.34     10.09 o
   7   1   4      172.99      168.81     12.00 o
   8   1   4      354.12      313.98     16.34 o
   9   1   4        2.00        0.00     19.02 o
   0   2   4    26430.44    25071.48    286.28 o
   1   2   4     5977.58     5551.45     46.87 o
   2   2   4      648.04      617.64      8.25 o
   3   2   4       55.84       52.25      3.67 o
   4   2   4      327.42      326.35      8.10 o
   5   2   4       32.43       43.53      5.86 o
   6   2   4       65.53       67.28      6.24 o
   7   2   4      400.92      475.34     16.45 o
   8   2   4       12.94        6.65      8.88 o
   9   2   4        9.49        7.81     16.02 o
   1   3   4     5199.26     4975.87     44.40 o
   2   3   4     2432.92     2453.71     32.62 o
   3   3   4      101.05      121.78      4.84 o
   4   3   4       86.08       91.56      5.57 o
   5   3   4      545.70      610.90     27.43 o
   6   3   4      558.90      497.64     15.83 o
   7   3   4      348.50      318.98     15.36 o
   8   3   4        9.59       11.43     10.99 o
   9   3   4       22.27       26.10     13.61 o
   0   4   4    12053.85    12178.91    141.89 o
   1   4   4     1369.14     1352.70     13.61 o
   2   4   4      920.10      967.49     13.65 o
   3   4   4     3624.26     3886.87     45.69 o
   4   4   4     2382.45     2447.47     36.10 o
   5   4   4       69.75       64.51      7.57 o
   6   4   4        5.93       10.20      5.27 o
   7   4   4        4.70        9.42      6.23 o
   8   4   4        0.06        3.63      9.44 o
   9   4   4        0.03        0.00     13.07 o
   1   5   4     7551.74     7231.71     64.53 o
   2   5   4     3600.08     3734.38     40.35 o
   3   5   4      125.57      138.56      5.36 o
   4   5   4       16.38       25.44      6.14 o
   5   5   4      323.86      319.85     11.61 o
   6   5   4     1457.40     1448.55     28.07 o
   7   5   4        9.12        3.11      5.72 o
   8   5   4        0.01       12.70     11.45 o
   9   5   4        1.96       10.44     16.23 o
   0   6   4     4100.43     4107.63     52.07 o
   1   6   4      120.52      109.34      3.88 o
   2   6   4     8977.23     9103.81     81.18 o
   3   6   4     1178.82     1220.81     17.78 o
   4   6   4      209.77      204.69      7.70 o
   5   6   4      480.68      480.95     14.94 o
   6   6   4      240.33      234.99     11.30 o
   7   6   4        8.63       18.46      9.52 o
   8   6   4       10.87       19.33     10.85 o
   1   7   4      189.51      171.87      4.24 o
   2   7   4       42.65       60.07      3.81 o
   3   7   4       83.99       84.31      4.72 o
   4   7   4        8.73        4.59      3.76 o
   5   7   4       77.11       73.09      5.98 o
   6   7   4      756.88      780.08     29.02 o
   7   7   4       58.53       45.92     10.38 o
   8   7   4        3.49        5.63      9.29 o
   0   8   4      142.34      148.43      7.46 o
   1   8   4      867.93      931.81     11.70 o
   2   8   4      402.96      421.32      6.93 o
   3   8   4     1164.88     1170.82     18.00 o
   4   8   4       38.99       41.52      4.24 o
   5   8   4       66.62       66.67      6.22 o
   6   8   4       54.83       53.07      7.56 o
   7   8   4      115.67      122.67     14.42 o
   8   8   4        5.27        0.00      9.85 o
   1   9   4      221.41      248.85      5.69 o
   2   9   4      264.80      275.12      7.21 o
   3   9   4       87.34      104.89      5.51 o
   4   9   4      316.53      304.52      9.20 o
   5   9   4       58.82       66.92      5.93 o
   6   9   4      379.07      443.67     22.14 o
   7   9   4       66.29       53.60     11.72 o
   8   9   4        0.00        0.00     11.12 o
   0  10   4       96.31       97.59      6.92 o
   1  10   4       13.64       20.21      2.75 o
   2  10   4      133.67      138.39      7.22 o
   3  10   4       10.29        8.91      3.04 o
   4  10   4       59.88       70.72      5.54 o
   5  10   4      492.98      495.97     15.73 o
   6  10   4        3.50        3.53      9.93 o
   7  10   4       66.04       71.90     12.94 o
   8  10   4       61.81       30.45     30.18 o
   1  11   4      219.02      242.53      6.98 o
   2  11   4      218.14      203.07     10.05 o
   3  11   4      197.83      185.76      7.62 o
   4  11   4      923.01      995.01     21.81 o
   5  11   4       72.03       80.31      9.37 o
   6  11   4       35.39       58.95     10.96 o
   7  11   4        0.10        8.67      8.38 o
   0  12   4      258.94      226.16      9.07 o
   1  12   4        1.10        0.00      2.88 o
   2  12   4        3.70        3.99      3.68 o
   3  12   4       15.58       14.08      4.18 o
   4  12   4      265.09      276.69     15.57 o
   5  12   4       68.14       89.20     11.43 o
   6  12   4        4.62        7.20      6.93 o
   7  12   4      118.57      168.51     27.43 o
   1  13   4       78.11       84.78      5.75 o
   2  13   4       32.72       17.16      4.51 o
   3  13   4       31.08       33.97      5.34 o
   4  13   4      788.32      723.27     26.55 o
   5  13   4       14.60       11.44      7.37 o
   6  13   4       17.07       16.23      8.62 o
   0  14   4      862.55      868.93     26.66 o
   1  14   4      217.74      232.08      8.64 o
   2  14   4       95.88      107.63      7.42 o
   3  14   4       35.31       43.45      6.51 o
   4  14   4        2.15        6.41      8.65 o
   5  14   4       71.73       75.51     11.80 o
   6  14   4        1.92       21.91      9.24 o
   1  15   4        8.76        0.00      3.78 o
   2  15   4      184.58      171.43      8.39 o
   3  15   4       48.46       25.75      7.94 o
   4  15   4       11.51       10.53      8.29 o
   5  15   4       38.83       19.66      9.58 o
   0  16   4      219.00      238.71     28.32 o
   1  16   4        9.02        9.08      5.23 o
   2  16   4       49.91       47.99      7.67 o
   3  16   4       89.50       70.26     10.57 o
   4  16   4        8.98        0.01      7.10 o
   5  16   4        0.39        0.00     16.48 o
   1  17   4      429.89      442.38     22.06 o
   2  17   4       38.20       32.67      8.03 o
   3  17   4       31.15       41.31      8.19 o
   4  17   4        0.56        0.00     15.35 o
   0  18   4      167.98      198.64     22.51 o
   1  18   4        2.63        0.00      6.28 o
   2  18   4      145.44      173.13     15.66 o
   3  18   4        0.18       22.27     11.10 o
   1  19   4        4.17        0.00      9.09 o
   1   1   5      524.19      526.95      8.26 o
   2   1   5      138.00      137.58      6.01 o
   3   1   5      146.47      176.93      4.82 o
   4   1   5        5.46        6.47      3.78 o
   5   1   5      461.79      507.32     13.52 o
   6   1   5       10.18        7.06      4.93 o
   7   1   5      622.27      645.69     20.52 o
   8   1   5      435.27      428.37     18.67 o
   9   1   5        9.72        0.00     10.39 o
   0   2   5     6338.92     6388.55     83.29 o
   1   2   5      666.79      637.79      7.35 o
   2   2   5     2747.52     2728.63     28.13 o
   3   2   5      264.72      258.16      6.25 o
   4   2   5      137.86      152.68      6.34 o
   5   2   5        0.24        0.20      3.79 o
   6   2   5       83.35       71.73     11.23 o
   7   2   5      258.08      220.90     18.03 o
   8   2   5        0.25        0.00      7.85 o
   9   2   5       70.22       95.92     18.69 o
   1   3   5       25.63       26.40      1.69 o
   2   3   5        6.88       10.14      1.82 o
   3   3   5       25.87       27.25      2.44 o
   4   3   5       99.93      134.05      6.63 o
   5   3   5       39.59       41.39      5.79 o
   6   3   5       22.60       13.93      5.32 o
   7   3   5        9.89        4.99      6.13 o
   8   3   5        2.73        0.00      8.80 o
   9   3   5       11.35        0.33     13.41 o
   0   4   5        4.44        0.00      1.74 o
   1   4   5     2767.00     2712.35     26.27 o
   2   4   5     3483.59     3601.21     38.99 o
   3   4   5     2207.44     2280.83     27.40 o
   4   4   5      293.31      241.56     16.53 o
   5   4   5      139.41      137.67      9.91 o
   6   4   5      353.26      365.66     18.23 o
   7   4   5      156.32      153.13     12.74 o
   8   4   5       42.28       27.55     12.79 o
   9   4   5        4.26        6.90     16.79 o
   1   5   5     6796.44     6636.25     56.87 o
   2   5   5       25.96       26.91      2.88 o
   3   5   5       51.23       68.17      4.17 o
   4   5   5       52.31       52.51      8.30 o
   5   5   5      421.53      414.63     13.34 o
   6   5   5       10.26        2.35      4.67 o
   7   5   5        2.89        0.00      6.49 o
   8   5   5       24.84       11.19     10.35 o
   0   6   5     2833.54     2954.99     39.23 o
   1   6   5      208.36      238.11      5.15 o
   2   6   5       39.96       29.83      4.95 o
   3   6   5      290.15      282.52     10.00 o
   4   6   5      127.89      109.45      5.73 o
   5   6   5        2.10        2.09      3.54 o
   6   6   5      190.51      191.55     12.14 o
   7   6   5       24.33       20.13      6.61 o
   8   6   5        2.54        7.20     10.14 o
   1   7   5      362.65      332.41      6.51 o
   2   7   5      984.72      961.67     12.40 o
   3   7   5       21.95       24.95      4.94 o
   4   7   5       74.73       63.03      5.52 o
   5   7   5        4.67        6.71      3.49 o
   6   7   5      257.00      262.87     10.61 o
   7   7   5        8.49       11.97      8.43 o
   8   7   5       71.65       86.34     22.22 o
   0   8   5     1381.33     1502.84     23.81 o
   1   8   5      199.28      171.51      4.99 o
   2   8   5     1514.36     1563.67     19.90 o
   3   8   5        0.46        1.05      2.82 o
   4   8   5      211.39      197.43      7.50 o
   5   8   5      118.15      137.48     12.89 o
   6   8   5      260.28      266.71     10.67 o
   7   8   5      103.36      125.00     17.17 o
   8   8   5       46.55       46.14     12.29 o
   1   9   5     1166.82     1121.06     13.96 o
   2   9   5      158.27      151.89      8.93 o
   3   9   5       26.27       26.85      4.52 o
   4   9   5      195.09      192.21      7.82 o
   5   9   5        1.35        0.35      3.66 o
   6   9   5      158.52      159.32     12.32 o
   7   9   5        4.59        4.86      7.33 o
   8   9   5      102.78      158.59     19.01 o
   0  10   5      642.88      630.41     15.90 o
   1  10   5        8.93        8.44      2.42 o
   2  10   5       53.88       62.05      4.75 o
   3  10   5      384.93      389.91     10.26 o
   4  10   5      349.45      341.42     10.30 o
   5  10   5      554.53      540.71     13.52 o
   6  10   5       19.39       28.91      7.78 o
   7  10   5       31.71       30.92      9.22 o
   1  11   5       21.26       15.90      3.39 o
   2  11   5       62.53       71.02      5.29 o
   3  11   5        8.51        6.81      3.55 o
   4  11   5       51.00       70.69      5.81 o
   5  11   5       81.15      105.97      8.97 o
   6  11   5      216.88      221.02     17.99 o
   7  11   5      161.19      181.92     14.36 o
   0  12   5      410.64      444.95     13.70 o
   1  12   5       77.53       73.96      5.77 o
   2  12   5       13.68       11.99      3.99 o
   3  12   5        6.30        7.47      5.05 o
   4  12   5      372.58      372.79     11.32 o
   5  12   5      154.63      163.51     12.59 o
   6  12   5        4.95        7.50      7.64 o
   7  12   5       35.55       31.56     16.62 o
   1  13   5      213.88      207.26     10.55 o
   2  13   5        4.51        0.00      3.61 o
   3  13   5       65.85       78.84      6.77 o
   4  13   5       36.84       26.95      6.46 o
   5  13   5        1.43        0.00      7.46 o
   6  13   5       26.09       32.28      9.97 o
   0  14   5       49.90       30.77      8.41 o
   1  14   5      520.66      532.83     13.38 o
   2  14   5        0.00        0.00      4.04 o
   3  14   5      532.53      521.39     19.46 o
   4  14   5       14.48        4.14      8.52 o
   5  14   5        4.59        3.78      9.10 o
   6  14   5        9.99        3.12     10.97 o
   1  15   5      512.21      531.41     13.84 o
   2  15   5      185.50      183.46      9.46 o
   3  15   5        1.23        1.19      5.41 o
   4  15   5        7.79        0.00      7.57 o
   5  15   5        0.74       16.85      8.78 o
   0  16   5      181.68      199.35     15.89 o
   1  16   5       32.90       30.56      6.42 o
   2  16   5       65.71       72.47      7.44 o
   3  16   5       53.34       64.44     11.31 o
   4  16   5        0.39        0.00      7.16 o
   5  16   5        3.76       34.59     28.27 o
   1  17   5       54.98       58.89      8.13 o
   2  17   5       40.72       39.63      6.93 o
   3  17   5       12.47        5.04      6.87 o
   4  17   5        4.81        0.00     45.06 o
   0  18   5       46.18       48.15     11.62 o
   1  18   5        0.03        0.00      6.04 o
   2  18   5       14.50        0.00     11.77 o
   3  18   5        4.18        4.43     10.39 o
   1  19   5        7.53       14.40      7.91 o
   0   0   6    10709.81     9594.37    205.42 o
   1   0   6      921.36      898.23     16.48 o
   2   0   6      604.53      675.15     13.00 o
   3   0   6     5133.99     5043.75     64.43 o
   4   0   6     2402.02     2200.60     33.45 o
   5   0   6      174.04      187.04     12.31 o
   6   0   6      341.86      257.97     18.62 o
   7   0   6      194.17      211.15     18.92 o
   8   0   6      121.39      144.47     18.34 o
   9   0   6      395.73      344.52     35.72 o
   1   1   6     2314.74     2275.66     22.80 o
   2   1   6     1058.28     1044.83     13.41 o
   3   1   6      249.74      248.47      5.40 o
   4   1   6       42.20       36.84      3.58 o
   5   1   6       25.52       22.48      4.60 o
   6   1   6      123.92      116.98     14.22 o
   7   1   6      546.92      532.67     19.03 o
   8   1   6      170.52      194.87     15.54 o
   9   1   6       56.57       78.77     14.68 o
   0   2   6     2359.87     2551.41     40.14 o
   1   2   6       45.71       41.58      2.68 o
   2   2   6      174.39      184.42      5.40 o
   3   2   6      243.21      270.34      7.28 o
   4   2   6     2025.05     2050.35     28.14 o
   5   2   6     1113.05     1009.10     28.24 o
   6   2   6       28.14       44.97      7.18 o
   7   2   6      164.16      145.69     12.96 o
   8   2   6       27.85       22.64      9.39 o
   9   2   6       23.39       12.65     13.96 o
   1   3   6      314.88      283.37      6.04 o
   2   3   6      682.79      706.96     10.35 o
   3   3   6        4.19       13.28      2.50 o
   4   3   6       22.49       17.98      3.95 o
   5   3   6      204.15      211.58      9.37 o
   6   3   6      240.00      256.86     18.38 o
   7   3   6      113.37      104.32     10.87 o
   8   3   6      247.08      249.19     17.42 o
   9   3   6        0.05        0.00     15.42 o
   0   4   6      353.52      399.19      8.60 o
   1   4   6    11466.74    11643.76    100.92 o
   2   4   6      399.18      492.67      9.15 o
   3   4   6      161.98      193.90      8.38 o
   4   4   6      102.76      100.47      6.00 o
   5   4   6        2.98        2.88      3.66 o
   6   4   6      222.42      246.64     22.33 o
   7   4   6        4.94        2.02      7.72 o
   8   4   6       13.36        0.00     11.43 o
   1   5   6     2794.93     2850.67     28.16 o
   2   5   6        6.38        0.66      2.20 o
   3   5   6      247.50      261.36      8.23 o
   4   5   6       14.61       11.65      3.25 o
   5   5   6     1181.99     1206.14     21.74 o
   6   5   6       64.74       78.38      6.90 o
   7   5   6      217.37      218.11     15.40 o
   8   5   6       66.81       84.08     14.34 o
   0   6   6      282.76      305.36      8.77 o
   1   6   6     1291.08     1304.82     14.42 o
   2   6   6      700.20      628.40     11.23 o
   3   6   6       14.62       16.37      3.05 o
   4   6   6      168.13      196.76      7.30 o
   5   6   6        7.04        5.25      3.51 o
   6   6   6      255.00      235.82     10.49 o
   7   6   6      314.93      338.65     13.68 o
   8   6   6       16.55       12.01     11.56 o
   1   7   6        0.80        3.21      1.84 o
   2   7   6     3134.13     2988.97     34.88 o
   3   7   6      363.14      353.03     10.79 o
   4   7   6       33.53       39.48      4.33 o
   5   7   6      454.28      442.07     11.68 o
   6   7   6      157.43      162.02      8.28 o
   7   7   6        0.02        0.00      6.35 o
   8   7   6        9.81        3.39     10.75 o
   0   8   6        5.71        3.31      2.88 o
   1   8   6       44.92       38.17      3.01 o
   2   8   6       17.03       18.88      3.16 o
   3   8   6       95.74       94.72      6.01 o
   4   8   6       19.69       24.20      3.91 o
   5   8   6       20.20       27.54      4.66 o
   6   8   6       13.61       10.71      4.39 o
   7   8   6        1.12        8.82      7.29 o
   8   8   6        2.26        0.00     12.45 o
   1   9   6       14.01        9.63      2.42 o
   2   9   6       89.49       74.22      4.93 o
   3   9   6       44.51       42.00      4.42 o
   4   9   6       11.61       13.87      4.26 o
   5   9   6      131.31      131.21      7.37 o
   6   9   6       42.53       49.05      9.04 o
   7   9   6      224.19      225.55     15.18 o
   8   9   6        0.85        0.00     11.45 o
   0  10   6      377.56      328.75     11.38 o
   1  10   6        5.43        0.00      2.23 o
   2  10   6        0.45        0.06      2.88 o
   3  10   6      463.83      464.15     11.34 o
   4  10   6        6.88       10.86      3.80 o
   5  10   6       67.98       71.00      6.25 o
   6  10   6       46.04       59.52     10.68 o
   7  10   6        1.94        0.00      6.96 o
   1  11   6       57.64       57.47      4.77 o
   2  11   6      124.38      128.93      6.58 o
   3  11   6        7.66        7.90      4.85 o
   4  11   6       32.28       38.41      5.45 o
   5  11   6      208.89      196.24      9.14 o
   6  11   6      168.68      187.63     13.74 o
   7  11   6        5.89        9.74      8.64 o
   0  12   6        3.66        0.42      4.81 o
   1  12   6       32.80       31.45      4.65 o
   2  12   6        2.19        0.00      3.52 o
   3  12   6        0.08        7.97      3.87 o
   4  12   6        1.54        3.87      3.98 o
   5  12   6        0.36        0.00      8.79 o
   6  12   6       28.08       40.68      9.02 o
   7  12   6       21.08       18.15     14.57 o
   1  13   6        8.89       10.28      5.61 o
   2  13   6        7.68        6.82      4.56 o
   3  13   6      257.60      248.37      9.71 o
   4  13   6       25.46       23.58      5.22 o
   5  13   6       97.82      122.59     15.10 o
   6  13   6        3.85       11.73      8.10 o
   0  14   6       65.73       52.68      9.47 o
   1  14   6      704.97      734.05     17.78 o
   2  14   6       30.48       34.97      5.57 o
   3  14   6        1.09        7.44      4.63 o
   4  14   6      158.26      181.99     17.10 o
   5  14   6       38.91       36.88      8.91 o
   6  14   6       60.14       68.31     33.50 o
   1  15   6        1.09        3.44      4.83 o
   2  15   6        2.61        0.00      4.78 o
   3  15   6      230.21      205.68     12.82 o
   4  15   6       25.09       20.89     12.37 o
   5  15   6        0.08        3.64      7.81 o
   0  16   6       43.05       39.42      9.81 o
   1  16   6       30.86       37.11      6.51 o
   2  16   6        7.00        3.28      5.36 o
   3  16   6       42.51       34.57     12.08 o
   4  16   6       50.79       71.80     10.99 o
   1  17   6       11.80        9.34      6.18 o
   2  17   6        0.36        0.00      6.35 o
   3  17   6        4.71        1.81     12.79 o
   4  17   6       32.17       50.55     20.74 o
   0  18   6       19.24       10.02      9.23 o
   1  18   6        8.73        3.51      6.67 o
   2  18   6        2.15       12.70      9.83 o
   1   1   7       51.68       49.46      2.44 o
   2   1   7     1478.67     1593.18     19.05 o
   3   1   7     1368.90     1420.02     16.64 o
   4   1   7      255.26      277.95      6.89 o
   5   1   7      119.09      134.56      7.65 o
   6   1   7      735.12      716.58     22.88 o
   7   1   7        0.01        0.00      6.73 o
   8   1   7       46.34       38.96     12.03 o
   9   1   7       15.78       11.16     13.47 o
   0   2   7     2310.68     2235.19     36.54 o
   1   2   7      483.70      496.34      8.95 o
   2   2   7     1156.15     1193.89     14.38 o
   3   2   7      237.62      239.90      5.58 o
   4   2   7        2.55        0.84      4.45 o
   5   2   7      155.10      138.00      7.93 o
   6   2   7        4.31        0.83      5.13 o
   7   2   7      569.22      598.00     22.58 o
   8   2   7        0.73        1.40      8.29 o
   1   3   7      151.92      171.29      4.81 o
   2   3   7      837.06      887.36     10.55 o
   3   3   7      580.47      588.32     10.76 o
   4   3   7      460.76      495.92     13.47 o
   5   3   7        6.26        4.74      4.37 o
   6   3   7      827.03      891.15     22.03 o
   7   3   7        3.67        0.00      7.37 o
   8   3   7        1.87        0.00      8.33 o
   0   4   7     1512.72     1319.90     20.08 o
   1   4   7     1053.78      939.08     11.55 o
   2   4   7     1104.21     1216.52     22.32 o
   3   4   7      357.00      390.27     10.93 o
   4   4   7      793.18      791.45     15.61 o
   5   4   7      105.68      116.72      7.13 o
   6   4   7      994.59      993.38     21.41 o
   7   4   7        1.92        1.80      5.97 o
   8   4   7        9.61       28.51      9.67 o
   1   5   7     1093.99     1011.13     12.64 o
   2   5   7     4552.38     4665.16     53.06 o
   3   5   7      657.35      706.30     12.73 o
   4   5   7      125.04      114.52      5.96 o
   5   5   7      179.51      167.53     11.07 o
   6   5   7      334.58      343.59     12.08 o
   7   5   7        3.87       17.33      6.89 o
   8   5   7        2.94        0.00      7.71 o
   0   6   7      147.54      132.54     10.57 o
   1   6   7        0.88        0.26      1.98 o
   2   6   7       47.32       62.58      4.18 o
   3   6   7     1195.77     1198.43     21.49 o
   4   6   7       99.41      102.66      5.86 o
   5   6   7      155.89      157.34      7.53 o
   6   6   7      434.31      472.61     12.94 o
   7   6   7        3.69        7.72      5.57 o
   8   6   7       17.40       40.64     13.04 o
   1   7   7      472.76      496.73      7.87 o
   2   7   7       45.70       45.47      3.87 o
   3   7   7      362.18      395.07      9.73 o
   4   7   7       14.71       18.84      3.81 o
   5   7   7      250.02      239.79      8.90 o
   6   7   7        1.48        0.00      3.93 o
   7   7   7       68.34       67.82      8.61 o
   8   7   7       12.57       11.32     13.89 o
   0   8   7     1505.51     1545.89     24.83 o
   1   8   7      147.28      149.22      6.11 o
   2   8   7     3239.27     3242.31     38.08 o
   3   8   7       15.93       20.83      3.68 o
   4   8   7       58.42       60.47      5.23 o
   5   8   7       22.46       22.85      4.49 o
   6   8   7        3.98        0.49      4.02 o
   7   8   7       26.30       23.64      7.27 o
   8   8   7        6.41       18.80     21.46 o
   1   9   7       73.83       77.88      6.17 o
   2   9   7     1113.76     1121.36     17.90 o
   3   9   7      307.60      315.72      9.39 o
   4   9   7       80.20       85.17      7.40 o
   5   9   7       29.20       27.57      5.00 o
   6   9   7       13.61       16.88      4.89 o
   7   9   7        0.45        9.60      7.56 o
   0  10   7      435.54      395.14     11.64 o
   1  10   7        0.00        0.00      2.65 o
   2  10   7      142.55      138.12      6.62 o
   3  10   7        6.45        7.33      3.70 o
   4  10   7       12.74       15.38      4.07 o
   5  10   7      202.51      178.76      8.72 o
   6  10   7       49.38       34.62      8.19 o
   7  10   7        3.87        7.69      7.64 o
   1  11   7       29.09       32.91      4.81 o
   2  11   7       11.45        8.50      3.64 o
   3  11   7       13.22       16.55      4.07 o
   4  11   7      483.48      456.09     12.43 o
   5  11   7       24.54       20.39      5.43 o
   6  11   7       20.14        0.90      7.05 o
   7  11   7       67.19       82.21     33.60 o
   0  12   7      695.39      637.94     22.74 o
   1  12   7       53.62       56.46      6.15 o
   2  12   7       18.91       15.28      4.14 o
   3  12   7        2.35        3.40      3.81 o
   4  12   7      134.31      115.03      7.56 o
   5  12   7        7.14        0.00      5.48 o
   6  12   7       16.45       14.39      7.97 o
   1  13   7       20.26       11.61      7.46 o
   2  13   7        0.76        4.62      4.09 o
   3  13   7        2.15        0.00      3.83 o
   4  13   7      179.74      207.56     11.86 o
   5  13   7      158.27      148.73     12.68 o
   6  13   7       53.36       53.76      9.95 o
   0  14   7      872.25      875.28     34.73 o
   1  14   7       12.19       16.41      5.37 o
   2  14   7        2.44        8.46      4.69 o
   3  14   7       97.86      117.88      8.03 o
   4  14   7      327.78      352.30     18.55 o
   5  14   7       46.43       57.94      9.78 o
   1  15   7      636.94      664.67     18.66 o
   2  15   7       18.59       11.66      5.44 o
   3  15   7       56.18       57.59      7.03 o
   4  15   7       23.59       24.37     12.38 o
   5  15   7        0.05        0.00     15.07 o
   0  16   7      296.45      306.14     19.60 o
   1  16   7       11.04        5.73      7.22 o
   2  16   7       77.58       81.83      8.78 o
   3  16   7      125.57      142.15     11.28 o
   4  16   7        5.20        0.00      7.94 o
   1  17   7        0.42        0.00      5.63 o
   2  17   7       33.53        9.11      7.48 o
   3  17   7        0.00        0.00      8.01 o
   0  18   7        0.07        0.00      9.57 o
   1  18   7        0.72        0.00      6.41 o
   2  18   7       16.49        5.73     10.11 o
   0   0   8       68.95       65.65      6.87 o
   1   0   8        9.01        8.90      2.14 o
   2   0   8     1742.49     1864.11     32.30 o
   3   0   8      346.10      304.80      9.29 o
   4   0   8        5.12        6.35      3.26 o
   5   0   8      146.64      139.21     14.35 o
   6   0   8       33.47       11.45      8.10 o
   7   0   8      760.48      792.03     33.78 o
   8   0   8       39.92       38.91     16.36 o
   1   1   8        0.22        0.65      1.33 o
   2   1   8      564.93      547.89      8.91 o
   3   1   8      751.02      731.48     11.08 o
   4   1   8      121.63      119.37      7.30 o
   5   1   8        2.37        0.00      6.32 o
   6   1   8        0.83        0.00      5.99 o
   7   1   8       74.36       86.51     12.47 o
   8   1   8       82.04       74.32     11.71 o
   0   2   8     3871.47     4162.47     51.93 o
   1   2   8      330.92      298.80      5.56 o
   2   2   8     1023.03     1110.16     13.87 o
   3   2   8     2077.36     1999.33     24.35 o
   4   2   8        2.71        0.00      2.94 o
   5   2   8      110.98       99.61      7.24 o
   6   2   8      101.34      110.46     11.36 o
   7   2   8      136.42      178.04     14.88 o
   8   2   8      150.93      146.80     16.34 o
   1   3   8     1896.96     2036.21     20.08 o
   2   3   8      723.65      722.40      9.40 o
   3   3   8       33.57       27.52      5.35 o
   4   3   8      399.89      369.21     13.37 o
   5   3   8      405.48      396.90     12.92 o
   6   3   8      126.09      128.01     12.11 o
   7   3   8       47.84       18.35      9.56 o
   8   3   8       88.43      105.52     16.35 o
   0   4   8     1999.79     2037.04     31.90 o
   1   4   8      765.25      764.74      9.67 o
   2   4   8     1428.35     1459.49     15.73 o
   3   4   8       40.04       34.02      3.62 o
   4   4   8       79.50       65.95      9.66 o
   5   4   8       41.93       37.72      5.18 o
   6   4   8       13.79       19.06      5.18 o
   7   4   8       21.96        6.95      9.31 o
   8   4   8       25.79       39.12      9.71 o
   1   5   8     1221.27     1175.42     14.15 o
   2   5   8     2255.78     2204.25     27.14 o
   3   5   8      536.82      551.21     11.25 o
   4   5   8        1.07        2.74      2.87 o
   5   5   8       28.59       34.48      5.86 o
   6   5   8      520.25      480.02     15.26 o
   7   5   8      240.05      260.33     14.70 o
   8   5   8      151.06      195.97     16.95 o
   0   6   8      844.01      915.77     24.27 o
   1   6   8       23.68       32.87      3.67 o
   2   6   8      565.24      577.66     11.14 o
   3   6   8        6.03        7.30      2.97 o
   4   6   8        9.71       10.35      3.39 o
   5   6   8      322.05      316.93     10.10 o
   6   6   8        9.35        6.08      4.19 o
   7   6   8       85.95       85.91      8.60 o
   8   6   8       13.81        7.21      8.60 o
   1   7   8     3046.64     2956.51     30.52 o
   2   7   8       12.26        9.74      3.87 o
   3   7   8        2.29        0.00      2.86 o
   4   7   8      286.92      291.41      9.40 o
   5   7   8        0.03        0.00      3.55 o
   6   7   8      845.98      835.57     17.80 o
   7   7   8        1.69        7.54      5.68 o
   8   7   8       16.07       28.70     23.95 o
   0   8   8      178.80      194.18      7.80 o
   1   8   8      154.58      161.76      5.42 o
   2   8   8      582.91      575.73     11.77 o
   3   8   8      646.66      668.79     13.59 o
   4   8   8        1.93        0.00      3.70 o
   5   8   8      411.18      420.81     14.99 o
   6   8   8       68.37       76.73      6.83 o
   7   8   8       17.53       20.02      5.53 o
   8   8   8       45.35       61.28     29.88 o
   1   9   8       10.51        7.90      3.33 o
   2   9   8      126.09      132.85      6.41 o
   3   9   8      264.68      261.78      8.78 o
   4   9   8       74.59       65.85      6.07 o
   5   9   8        2.84        5.16      3.98 o
   6   9   8        3.35        0.14      4.32 o
   7   9   8       40.95       50.51      9.45 o
   0  10   8       43.06       50.06      6.05 o
   1  10   8        2.40        1.87      2.91 o
   2  10   8        7.95       13.73      4.26 o
   3  10   8       41.96       45.65      4.98 o
   4  10   8        0.67        0.00      4.52 o
   5  10   8       38.38       35.88      5.49 o
   6  10   8        0.57        8.55      4.86 o
   7  10   8       31.50       31.92      8.89 o
   1  11   8       91.51       71.46      5.49 o
   2  11   8      329.79      292.84      9.52 o
   3  11   8        5.60        5.78      3.89 o
   4  11   8       59.20       54.08      5.61 o
   5  11   8        1.69        0.26      4.45 o
   6  11   8       36.17       24.03      6.94 o
   7  11   8       10.24       12.59     18.39 o
   0  12   8     3997.83     3891.94     79.53 o
   1  12   8      982.51     1027.03     19.21 o
   2  12   8      198.69      204.42      8.59 o
   3  12   8      240.35      236.59      9.50 o
   4  12   8       20.50       17.16      5.34 o
   5  12   8       19.16       17.56      5.33 o
   6  12   8        0.02        1.50      7.76 o
   1  13   8      414.02      425.60     13.98 o
   2  13   8        0.71        3.65      4.18 o
   3  13   8        3.35        0.00      5.94 o
   4  13   8      240.06      220.52     10.06 o
   5  13   8        5.77        2.45      6.23 o
   6  13   8        0.04        0.00     10.05 o
   0  14   8       58.76       64.20     10.58 o
   1  14   8      128.23      126.24      9.23 o
   2  14   8        4.27        3.74      4.45 o
   3  14   8        1.95        0.00      5.35 o
   4  14   8       26.11       25.53      5.93 o
   5  14   8       21.42        4.11      7.92 o
   1  15   8       84.39       84.75      8.52 o
   2  15   8        1.20        0.57      5.09 o
   3  15   8       35.43       46.96      7.18 o
   4  15   8      196.46      199.92     14.19 o
   5  15   8        0.36       14.73     18.08 o
   0  16   8       83.32       71.70     11.98 o
   1  16   8        2.00        0.00      5.45 o
   2  16   8       27.25       30.25      7.05 o
   3  16   8      143.51      163.75     12.36 o
   4  16   8       14.11        7.81     28.27 o
   1  17   8       98.22       90.23      9.86 o
   2  17   8       56.11       69.45      9.17 o
   3  17   8       11.10       15.37     12.20 o
   0  18   8        2.96        0.00      9.08 o
   1  18   8        0.04        0.00      7.92 o
   1   1   9     3873.45     3856.11     46.74 o
   2   1   9       85.36       66.97      4.68 o
   3   1   9      281.63      279.92      6.85 o
   4   1   9       55.37       51.63      5.04 o
   5   1   9      567.77      610.41     20.36 o
   6   1   9       23.05       22.29     10.74 o
   7   1   9        0.40        0.00      7.82 o
   8   1   9      133.91      153.84     15.65 o
   0   2   9     2248.75     2265.58     30.99 o
   1   2   9       87.08       97.58      3.47 o
   2   2   9       62.25       62.72      3.07 o
   3   2   9       85.67       91.54      4.78 o
   4   2   9      163.41      146.41      8.17 o
   5   2   9       15.33       14.13      6.55 o
   6   2   9       51.75       93.00     18.04 o
   7   2   9       69.73       77.51     11.29 o
   8   2   9       34.77       41.89     12.86 o
   1   3   9      385.22      465.07      7.29 o
   2   3   9      259.32      262.67      6.28 o
   3   3   9     1255.81     1215.43     36.79 o
   4   3   9       56.47       70.88      7.17 o
   5   3   9      381.92      358.50     12.79 o
   6   3   9       28.51       22.27      7.53 o
   7   3   9      243.78      281.61     20.50 o
   8   3   9       33.34       29.63      8.87 o
   0   4   9     1180.96     1142.18     23.29 o
   1   4   9       65.92       72.59      3.75 o
   2   4   9       11.76       13.50      2.56 o
   3   4   9        0.35        3.03      2.66 o
   4   4   9        0.14        1.20      3.03 o
   5   4   9     1494.16     1493.23     33.21 o
   6   4   9       43.91       41.61      9.94 o
   7   4   9       86.54       89.23     10.69 o
   8   4   9      120.85      164.95     15.17 o
   1   5   9      161.81      190.22      4.60 o
   2   5   9       42.15       35.78      3.60 o
   3   5   9      288.57      276.65      8.17 o
   4   5   9       43.05       35.77      4.32 o
   5   5   9       80.05       78.98      7.85 o
   6   5   9       63.99       90.67     11.37 o
   7   5   9        0.01        4.88      6.97 o
   8   5   9       36.33       56.37     11.91 o
   0   6   9      172.64      167.44      6.85 o
   1   6   9      187.13      219.48      6.24 o
   2   6   9       44.08       58.59      4.34 o
   3   6   9      339.27      365.90      9.61 o
   4   6   9      438.23      449.66     16.16 o
   5   6   9      117.88      120.06      7.12 o
   6   6   9       25.62       12.26      4.50 o
   7   6   9       34.61       38.05      7.10 o
   8   6   9       21.75       34.31     10.29 o
   1   7   9      731.88      739.57     11.34 o
   2   7   9      879.41      866.84     14.95 o
   3   7   9       45.43       51.24      4.69 o
   4   7   9      108.07      103.36      7.34 o
   5   7   9       54.23       39.91      5.37 o
   6   7   9      103.76      102.48      7.41 o
   7   7   9        0.08        0.00      5.20 o
   8   7   9       30.25       26.52     14.92 o
   0   8   9     1691.64     1677.46     27.10 o
   1   8   9       98.82       97.56      5.29 o
   2   8   9        0.00        0.97      2.89 o
   3   8   9      442.57      438.61     11.06 o
   4   8   9       65.16       53.17      5.63 o
   5   8   9      137.27      159.87      8.21 o
   6   8   9       94.65       80.23      7.00 o
   7   8   9       21.73       23.71      6.80 o
   1   9   9       23.66       27.32      4.53 o
   2   9   9      105.85      107.29      6.16 o
   3   9   9        9.55       12.15      3.94 o
   4   9   9        0.51        5.33      3.84 o
   5   9   9        7.82        6.04      4.06 o
   6   9   9       11.12       15.55      5.59 o
   7   9   9        0.55        0.00      5.18 o
   0  10   9      158.11      171.50     10.27 o
   1  10   9      289.31      278.02      8.78 o
   2  10   9       84.42       79.39      5.84 o
   3  10   9      778.47      745.41     15.72 o
   4  10   9      327.71      310.81     10.51 o
   5  10   9       32.61       26.50      5.46 o
   6  10   9       13.80       11.68      5.14 o
   7  10   9        1.65        2.10     11.64 o
   1  11   9        0.60        0.00      3.38 o
   2  11   9        7.31        9.42      3.93 o
   3  11   9        0.33        2.25      3.69 o
   4  11   9       87.51       88.40      7.03 o
   5  11   9        5.39        0.30      4.45 o
   6  11   9        0.88        1.51      5.11 o
   0  12   9      218.08      225.10     14.88 o
   1  12   9      407.74      401.88     17.09 o
   2  12   9        0.34        0.00      3.87 o
   3  12   9       62.59       52.83      5.82 o
   4  12   9       72.90       64.49      7.04 o
   5  12   9        1.38        0.00      4.83 o
   6  12   9        0.92        0.00     10.27 o
   1  13   9       88.81       86.20      7.85 o
   2  13   9        2.38        0.24      4.20 o
   3  13   9      148.41      157.90      8.78 o
   4  13   9        6.38        3.39      4.74 o
   5  13   9        4.01        0.25      4.97 o
   6  13   9       11.91        3.58     13.65 o
   0  14   9        3.30        0.00      5.95 o
   1  14   9       11.64       15.12      7.79 o
   2  14   9       14.62       18.42      5.41 o
   3  14   9       28.54       25.14      5.79 o
   4  14   9       74.91       82.94      8.32 o
   5  14   9       21.29       10.63      8.69 o
   1  15   9        1.49        0.00      4.77 o
   2  15   9        2.71        1.42      5.26 o
   3  15   9       77.41       86.67      8.31 o
   4  15   9       46.98       51.60      8.50 o
   0  16   9        1.27        5.18      8.12 o
   1  16   9        2.31        0.00      7.95 o
   2  16   9        0.44        0.07      5.80 o
   3  16   9       59.84       64.34     12.75 o
   4  16   9       11.33       38.65     32.15 o
   1  17   9       16.23       12.23      7.14 o
   2  17   9        2.82        0.00      7.80 o
   0  18   9       88.87       95.61     30.45 o
   0   0  10      698.36      655.87     26.02 o
   1   0  10     2864.98     2914.14     43.09 o
   2   0  10     1123.02     1189.98     21.48 o
   3   0  10       89.99       84.09      6.47 o
   4   0  10     1591.04     1475.46     50.55 o
   5   0  10     2025.07     2017.69     66.00 o
   6   0  10      124.77      106.91     18.89 o
   7   0  10      200.63      200.56     25.65 o
   8   0  10      124.83      120.00     24.38 o
   1   1  10        0.05        0.23      1.88 o
   2   1  10      141.99      146.45      4.87 o
   3   1  10      888.24      915.59     14.10 o
   4   1  10      288.12      308.16     11.72 o
   5   1  10       85.19       90.52     11.55 o
   6   1  10       53.55       41.67      8.79 o
   7   1  10      495.90      529.03     40.74 o
   8   1  10       15.35       13.46     11.68 o
   0   2  10       75.62       69.78      4.19 o
   1   2  10      478.21      560.96     10.37 o
   2   2  10      570.44      602.14     10.21 o
   3   2  10      168.72      207.76      8.02 o
   4   2  10      355.77      345.02     20.26 o
   5   2  10      156.74      158.75     14.35 o
   6   2  10      194.27      222.87     17.62 o
   7   2  10       51.21       52.77     12.27 o
   8   2  10      139.98      166.59     25.29 o
   1   3  10        9.56       12.25      2.14 o
   2   3  10        9.64       14.07      2.75 o
   3   3  10       30.22       26.25      3.81 o
   4   3  10      327.19      326.55     19.59 o
   5   3  10      460.65      427.85     26.28 o
   6   3  10      190.17      194.70     14.98 o
   7   3  10       31.50       37.77      8.49 o
   8   3  10       17.10       29.99      9.65 o
   0   4  10      294.15      290.52     10.64 o
   1   4  10       37.95       35.75      2.89 o
   2   4  10       61.75       66.74      4.42 o
   3   4  10       50.41       40.74      4.49 o
   4   4  10       13.41       12.29      3.56 o
   5   4  10       11.33       19.63      5.00 o
   6   4  10      577.09      571.65     21.10 o
   7   4  10       46.55       58.32      9.83 o
   8   4  10       36.86       39.74     17.16 o
   1   5  10      130.17      153.07      5.80 o
   2   5  10      100.61      102.55      5.30 o
   3   5  10       29.10       28.85      3.88 o
   4   5  10        6.00        3.20      3.47 o
   5   5  10       31.57       21.95      4.43 o
   6   5  10       10.46        1.20      4.86 o
   7   5  10       90.69       77.42     12.94 o
   8   5  10       30.14        1.68     18.19 o
   0   6  10       87.16       74.80      6.02 o
   1   6  10      250.71      276.04      7.11 o
   2   6  10       64.11       66.78      4.99 o
   3   6  10      208.94      205.39      7.87 o
   4   6  10        0.01        3.88      3.58 o
   5   6  10       17.40       14.77      4.66 o
   6   6  10       19.73        9.44      8.32 o
   7   6  10       32.15       20.17      7.22 o
   1   7  10       11.90        5.01      4.68 o
   2   7  10      262.76      273.41      8.40 o
   3   7  10      475.45      482.62     11.52 o
   4   7  10        0.39        0.00      3.29 o
   5   7  10       85.46       72.71      6.36 o
   6   7  10        4.36        4.52      4.35 o
   7   7  10        0.01        0.00      5.73 o
   0   8  10       48.23       41.62      5.69 o
   1   8  10        8.05        2.90      2.90 o
   2   8  10      212.15      228.24      8.07 o
   3   8  10       52.35       41.27      5.01 o
   4   8  10       50.45       41.38      6.53 o
   5   8  10      199.05      197.32      9.09 o
   6   8  10        3.14        2.55      7.46 o
   7   8  10       44.67       43.91      8.00 o
   1   9  10       65.77       69.51      5.17 o
   2   9  10      787.47      730.97     14.51 o
   3   9  10       50.00       50.87      5.31 o
   4   9  10       34.51       31.35      4.93 o
   5   9  10      244.39      227.71      9.89 o
   6   9  10        0.38        6.43      4.74 o
   7   9  10        0.27       10.92      7.13 o
   0  10  10      343.67      329.23     19.79 o
   1  10  10      189.53      184.97      8.24 o
   2  10  10      395.64      375.20     10.69 o
   3  10  10        1.24        4.91      3.86 o
   4  10  10       15.83       12.63      4.50 o
   5  10  10      171.98      182.91      9.33 o
   6  10  10        3.49        0.00      4.76 o
   1  11  10        0.39        0.00      3.84 o
   2  11  10       39.52       37.94      5.02 o
   3  11  10        0.48        3.13      3.79 o
   4  11  10       11.92        5.93      4.57 o
   5  11  10        0.90        0.65      4.56 o
   6  11  10       13.03        5.81      5.59 o
   0  12  10      171.83      163.29     13.62 o
   1  12  10       18.26       14.89      4.92 o
   2  12  10      284.39      293.36     10.92 o
   3  12  10       93.47      101.75      7.36 o
   4  12  10       20.88       17.61      5.02 o
   5  12  10        1.86        7.64      5.44 o
   6  12  10       50.12       58.20     13.33 o
   1  13  10      207.08      212.64     11.11 o
   2  13  10       34.80       28.06      5.37 o
   3  13  10       15.79       15.08      5.25 o
   4  13  10        9.08        8.57      5.19 o
   5  13  10        5.36        4.95      5.36 o
   0  14  10      103.31       94.00     12.30 o
   1  14  10        0.12        0.00      5.03 o
   2  14  10       95.29       97.35     11.39 o
   3  14  10       17.44        4.32      6.56 o
   4  14  10       26.64       39.10      6.56 o
   5  14  10        0.26        0.00      8.10 o
   1  15  10        9.67        7.76      6.04 o
   2  15  10        0.08        0.00      5.30 o
   3  15  10        4.04       11.15      5.83 o
   4  15  10        5.45       12.01      8.30 o
   0  16  10       58.46       57.57     12.20 o
   1  16  10        0.86        0.00      5.98 o
   2  16  10        1.82        5.13      6.58 o
   3  16  10        0.08        1.36      9.03 o
   1  17  10        1.81        0.00      8.47 o
   2  17  10       25.88       32.06     11.53 o
   1   1  11      987.83     1032.30     14.83 o
   2   1  11      253.01      247.23      6.41 o
   3   1  11        5.38        0.63      3.14 o
   4   1  11      522.99      502.16     24.46 o
   5   1  11       96.33       95.12     14.62 o
   6   1  11        0.93        4.06      9.62 o
   7   1  11       56.61       60.79     15.85 o
   8   1  11       85.39      139.83     30.04 o
   0   2  11     2009.60     1918.58     28.09 o
   1   2  11       42.27       38.94      2.75 o
   2   2  11      161.75      157.27      5.76 o
   3   2  11       86.61      102.19      6.08 o
   4   2  11       27.17       26.45      5.09 o
   5   2  11       39.19       29.41      7.86 o
   6   2  11       16.42       19.10      9.33 o
   7   2  11       66.88       72.93     13.92 o
   8   2  11        5.17       39.78     28.79 o
   1   3  11       19.64       20.81      2.46 o
   2   3  11        0.78        0.58      2.63 o
   3   3  11      199.92      190.02      7.58 o
   4   3  11        0.07        0.00      3.31 o
   5   3  11      297.80      313.10     20.34 o
   6   3  11      128.44      116.96     11.62 o
   7   3  11      137.93      131.59     16.38 o
   8   3  11      129.61      149.75     21.22 o
   0   4  11        4.44        7.26      2.59 o
   1   4  11      976.71      971.32     13.38 o
   2   4  11      119.11      101.64      5.73 o
   3   4  11      177.09      182.47      8.37 o
   4   4  11      132.87      132.84      8.38 o
   5   4  11      152.10      149.45     10.64 o
   6   4  11       54.87       69.39     11.19 o
   7   4  11       46.84       48.20      9.81 o
   8   4  11       25.57       30.03     17.91 o
   1   5  11      125.41      120.95      5.22 o
   2   5  11       25.11       23.55      4.44 o
   3   5  11        7.22       12.78      3.51 o
   4   5  11      270.39      275.76      9.30 o
   5   5  11       11.63        5.48      4.14 o
   6   5  11      203.48      191.37     11.28 o
   7   5  11        3.18        4.94      6.46 o
   0   6  11       35.80       21.31      6.65 o
   1   6  11      810.49      759.34     13.62 o
   2   6  11       40.76       37.53      4.15 o
   3   6  11      313.51      337.40      9.81 o
   4   6  11      147.98      140.01      7.35 o
   5   6  11       53.09       48.20      5.62 o
   6   6  11      107.91      130.37     13.39 o
   7   6  11        1.55        2.28      6.58 o
   1   7  11      276.57      262.04      7.95 o
   2   7  11      542.47      529.83     11.73 o
   3   7  11      146.63      135.06      7.02 o
   4   7  11       81.45       98.86      6.56 o
   5   7  11       12.47        1.28      4.04 o
   6   7  11       23.29       23.84      6.43 o
   7   7  11       41.87       29.70      7.57 o
   0   8  11      187.86      186.45     10.63 o
   1   8  11      368.82      355.56      9.49 o
   2   8  11       53.24       59.89      5.27 o
   3   8  11       73.46       60.69      5.61 o
   4   8  11       89.16       79.37      6.79 o
   5   8  11      125.52      116.20      7.63 o
   6   8  11       45.68       32.76      5.93 o
   7   8  11        0.77        7.69      7.35 o
   1   9  11      479.15      459.03     11.90 o
   2   9  11     1255.15     1260.79     20.63 o
   3   9  11       73.44       67.73      5.86 o
   4   9  11       68.45       58.67      6.10 o
   5   9  11        5.36        1.01      4.94 o
   6   9  11        0.74        2.80      4.81 o
   7   9  11        0.27       11.90      7.89 o
   0  10  11     4445.87     4332.92     86.50 o
   1  10  11       39.34       32.58      5.98 o
   2  10  11      825.32      795.28     15.94 o
   3  10  11       46.69       42.89      5.52 o
   4  10  11       69.09       65.94      6.43 o
   5  10  11        0.00        5.20      4.60 o
   6  10  11       15.67       20.69      6.37 o
   1  11  11       30.13       21.07      5.25 o
   2  11  11       12.31        8.08      4.47 o
   3  11  11      181.12      172.58      8.73 o
   4  11  11       77.77       79.25      7.07 o
   5  11  11        8.67        9.71      6.01 o
   6  11  11       43.93       38.69      7.17 o
   0  12  11      184.86      172.20     14.27 o
   1  12  11      232.53      202.93     12.00 o
   2  12  11       37.11       37.04      5.76 o
   3  12  11        8.85        5.40      4.59 o
   4  12  11       44.39       44.09      6.22 o
   5  12  11        0.72        3.03      5.51 o
   1  13  11       38.70       39.57      6.58 o
   2  13  11       60.58       57.82      7.50 o
   3  13  11        1.13        0.00      4.74 o
   4  13  11       23.19       18.90      5.57 o
   5  13  11        9.67       15.03      6.24 o
   0  14  11       21.95       13.66      8.30 o
   1  14  11        1.31        0.00      5.16 o
   2  14  11      105.42       87.51      8.90 o
   3  14  11        0.01        0.00      5.19 o
   4  14  11       64.22       56.65      7.67 o
   1  15  11        2.31        5.04      7.34 o
   2  15  11       54.08       63.16      8.86 o
   3  15  11        2.28        1.20      6.15 o
   4  15  11       34.87       39.61      9.64 o
   0  16  11        1.44        0.00      7.75 o
   1  16  11       51.24       43.55     10.30 o
   2  16  11        0.84        0.00      7.77 o
   1  17  11        0.03        3.75     19.54 o
   0   0  12     2423.77     2665.52     93.56 o
   1   0  12       76.28       77.44      5.55 o
   2   0  12       40.06       33.33      4.04 o
   3   0  12      274.56      330.21     31.67 o
   4   0  12      504.04      496.52     46.67 o
   5   0  12      165.83      195.15     35.20 o
   6   0  12      189.49      235.94     40.91 o
   7   0  12      321.61      358.33     51.86 o
   1   1  12     1300.68     1369.14     16.44 o
   2   1  12      125.99      140.85      5.02 o
   3   1  12      890.18      822.48     19.51 o
   4   1  12      934.75      989.49     56.84 o
   5   1  12      199.63      184.93     18.54 o
   6   1  12        3.66        0.00     10.00 o
   7   1  12       15.21        2.13     11.76 o
   0   2  12      806.13      866.43     16.00 o
   1   2  12       83.89       94.01      3.75 o
   2   2  12       42.50       34.52      4.64 o
   3   2  12       10.90       13.00      3.95 o
   4   2  12      680.58      658.50     24.09 o
   5   2  12      609.17      597.87     24.41 o
   6   2  12       10.43       12.89      7.51 o
   7   2  12       76.06      123.38     20.07 o
   1   3  12      314.54      333.22      9.12 o
   2   3  12       29.09       31.71      4.25 o
   3   3  12        2.13        3.32      3.20 o
   4   3  12      189.62      176.01      8.23 o
   5   3  12       21.38       35.91      7.51 o
   6   3  12      149.51      161.45     13.31 o
   7   3  12        1.02        0.00      6.67 o
   0   4  12      110.15      105.39      7.91 o
   1   4  12      115.86      102.23      6.18 o
   2   4  12       27.02       20.85      3.66 o
   3   4  12       75.07       76.93      5.94 o
   4   4  12      480.48      475.84     12.73 o
   5   4  12       16.44        8.08      6.94 o
   6   4  12        1.20        2.95      6.63 o
   7   4  12       21.37       12.97      9.34 o
   1   5  12      132.60      147.46      6.92 o
   2   5  12      508.41      491.64     11.92 o
   3   5  12        2.07        0.00      3.22 o
   4   5  12       22.48        8.13      4.31 o
   5   5  12        0.39        0.00      4.48 o
   6   5  12        2.36        4.67      5.91 o
   7   5  12       11.32        7.98      8.70 o
   0   6  12      401.61      368.45     13.71 o
   1   6  12        0.81        0.00      2.93 o
   2   6  12      200.22      200.87      7.66 o
   3   6  12      400.44      405.77     11.89 o
   4   6  12       51.65       33.84      5.48 o
   5   6  12      122.80      124.85      8.09 o
   6   6  12        4.24        3.71      5.68 o
   7   6  12       22.16       21.61      7.57 o
   1   7  12      336.74      327.98      9.15 o
   2   7  12      162.81      146.88      7.10 o
   3   7  12        0.10        1.73      3.47 o
   4   7  12        0.07        1.71      3.82 o
   5   7  12       29.89       29.17      5.63 o
   6   7  12       95.25       99.16     14.24 o
   7   7  12       16.61       15.67      8.61 o
   0   8  12      448.23      412.02     17.57 o
   1   8  12      137.51      137.53      6.74 o
   2   8  12       11.14        2.04      4.76 o
   3   8  12        6.35        2.88      3.72 o
   4   8  12       18.17        9.68      4.40 o
   5   8  12        3.28        5.24      4.54 o
   6   8  12        3.46        8.84      5.90 o
   7   8  12        5.10        4.31      8.20 o
   1   9  12      924.88      942.98     18.12 o
   2   9  12       55.03       42.18      7.52 o
   3   9  12      143.85      128.27      7.60 o
   4   9  12      174.43      174.99      8.91 o
   5   9  12       37.39       38.37      6.05 o
   6   9  12       50.27       41.37      6.75 o
   0  10  12     1103.29     1156.89     33.80 o
   1  10  12       28.02       28.57      5.55 o
   2  10  12        0.63        2.99      4.17 o
   3  10  12        1.72        0.00      4.14 o
   4  10  12       21.65       25.72      5.72 o
   5  10  12       30.11       45.89      6.66 o
   6  10  12        2.22        9.57      5.85 o
   1  11  12        0.95        1.43      4.21 o
   2  11  12       10.40       13.00      6.45 o
   3  11  12      319.60      300.88     11.07 o
   4  11  12       25.48       13.14      5.30 o
   5  11  12        0.21       11.96      5.50 o
   0  12  12       47.28       37.03      9.44 o
   1  12  12       42.33       30.80      6.13 o
   2  12  12       41.64       37.69      7.70 o
   3  12  12      129.21      130.71      9.95 o
   4  12  12       93.02      102.49      8.86 o
   5  12  12       17.99       15.87      6.24 o
   1  13  12        3.99        3.33      5.06 o
   2  13  12        5.13        9.63      5.87 o
   3  13  12       47.27       31.07      7.80 o
   4  13  12        9.08        5.62      5.70 o
   0  14  12        6.40        4.46      7.99 o
   1  14  12        1.07       14.82      6.16 o
   2  14  12        1.45        6.87      6.42 o
   3  14  12        0.46        3.86      7.36 o
   4  14  12       68.38       63.77     10.02 o
   1  15  12        0.90        0.00      8.61 o
   2  15  12        4.30        8.40      6.77 o
   3  15  12        8.76       20.71     10.31 o
   0  16  12        3.69        0.00     11.80 o
   1  16  12       11.45       17.73     12.89 o
   2  16  12        0.09        0.04     17.19 o
   1   1  13       50.72       54.95      3.28 o
   2   1  13       27.30       24.20      3.40 o
   3   1  13      243.54      253.45     11.42 o
   4   1  13        1.20       11.42      7.44 o
   5   1  13      169.08      157.78     15.97 o
   6   1  13       31.90       24.93     10.65 o
   7   1  13       24.24        0.00     17.65 o
   0   2  13      260.51      234.47     18.58 o
   1   2  13        8.33        6.02      2.13 o
   2   2  13      100.31      106.24      6.13 o
   3   2  13       67.19       62.93      9.30 o
   4   2  13      366.10      380.51     16.88 o
   5   2  13      157.17      183.16     14.45 o
   6   2  13      108.23      125.82     13.96 o
   7   2  13        2.00        0.00      8.60 o
   1   3  13      278.27      289.17      8.91 o
   2   3  13      190.50      189.81      7.94 o
   3   3  13       12.25       11.91      4.64 o
   4   3  13      233.11      212.59     17.79 o
   5   3  13        0.10        4.12      5.77 o
   6   3  13        2.45        0.00      9.95 o
   7   3  13       28.78       38.99     18.13 o
   0   4  13      187.50      209.95     10.54 o
   1   4  13      188.85      188.33      8.54 o
   2   4  13      206.93      209.95      8.49 o
   3   4  13       38.28       37.02      4.75 o
   4   4  13      111.80      114.74      8.30 o
   5   4  13       12.94       17.09      5.96 o
   6   4  13       44.24       50.21      8.02 o
   7   4  13        3.42        1.54      6.45 o
   1   5  13      153.12      149.77      7.37 o
   2   5  13        0.07        0.00      3.25 o
   3   5  13        7.47        6.21      3.65 o
   4   5  13       54.41       54.04      5.73 o
   5   5  13      109.08      104.92      9.87 o
   6   5  13       68.49       69.25     12.58 o
   7   5  13        0.67       11.41      8.58 o
   0   6  13       84.10       75.20      7.89 o
   1   6  13      314.82      285.61      9.87 o
   2   6  13        0.57        1.96      3.39 o
   3   6  13      101.99      100.63      6.58 o
   4   6  13        0.25        0.26      3.77 o
   5   6  13        3.43        3.90      5.34 o
   6   6  13       73.11       76.84      9.32 o
   7   6  13        0.18        3.91      8.30 o
   1   7  13       19.57       21.14      4.55 o
   2   7  13      828.43      820.34     15.85 o
   3   7  13       74.33       77.86      6.36 o
   4   7  13       18.91       18.28      4.72 o
   5   7  13      101.39       95.19      7.80 o
   6   7  13        9.39        8.47      6.17 o
   0   8  13        0.00        0.00      7.17 o
   1   8  13       42.76       33.86      6.45 o
   2   8  13      267.59      253.54      9.24 o
   3   8  13      137.22      131.63      7.67 o
   4   8  13       22.47       15.65      4.76 o
   5   8  13       68.37       62.32      7.57 o
   6   8  13        4.28        8.29      6.29 o
   1   9  13       90.87       88.45      7.54 o
   2   9  13       27.03       25.68      4.70 o
   3   9  13        0.13        0.00      4.05 o
   4   9  13        2.54        0.00      4.24 o
   5   9  13       22.82       26.71      5.81 o
   6   9  13       68.31       68.01      9.21 o
   0  10  13      116.68      102.34     11.63 o
   1  10  13       46.03       38.20      6.11 o
   2  10  13       47.95       44.25      5.86 o
   3  10  13        0.01        0.00      4.27 o
   4  10  13       16.91        6.04      4.73 o
   5  10  13        8.90       14.83      5.66 o
   6  10  13        9.45       13.70     10.99 o
   1  11  13       12.02       10.10      5.21 o
   2  11  13       42.90       40.21      6.87 o
   3  11  13        5.91        6.56      4.85 o
   4  11  13        1.86        5.65      7.10 o
   5  11  13        2.13        8.82      7.83 o
   0  12  13      127.08      122.86     13.48 o
   1  12  13        0.23        0.00      4.70 o
   2  12  13       30.71       39.83      7.06 o
   3  12  13       48.63       35.14      6.28 o
   4  12  13        6.78        1.02      5.32 o
   5  12  13        2.57        4.66      6.58 o
   1  13  13        4.32        0.00      5.15 o
   2  13  13       16.75       15.63      6.29 o
   3  13  13        8.03        8.26      5.81 o
   4  13  13       87.26       75.70      8.96 o
   0  14  13        1.14        0.10      8.01 o
   1  14  13        5.30        6.94      5.99 o
   2  14  13       32.03       26.07     10.43 o
   3  14  13       19.94       18.62      8.21 o
   1  15  13       24.44       16.59      7.11 o
   2  15  13       13.97        4.93     15.75 o
   0   0  14     1228.37     1151.49     36.26 o
   1   0  14        0.45        1.15      2.63 o
   2   0  14      329.24      359.18     11.92 o
   3   0  14       22.42        8.16      6.03 o
   4   0  14      733.49      733.20     47.72 o
   5   0  14       42.36       14.36      9.71 o
   6   0  14       14.51       15.92     24.43 o
   1   1  14        4.58        2.28      2.13 o
   2   1  14       22.64       17.64      3.47 o
   3   1  14       12.20       11.15      4.76 o
   4   1  14      318.84      353.18     19.92 o
   5   1  14      474.02      473.33     25.06 o
   6   1  14       79.69       84.65     14.33 o
   7   1  14        3.54        2.44     11.56 o
   0   2  14       95.73       89.36      8.78 o
   1   2  14      232.50      253.25      7.07 o
   2   2  14       82.58       82.44      6.12 o
   3   2  14       10.81       10.59      5.37 o
   4   2  14      259.59      243.58     15.70 o
   5   2  14       15.03       15.93      7.63 o
   6   2  14        0.02        0.79     13.20 o
   7   2  14       34.02       59.19     17.62 o
   1   3  14      110.11      100.67      5.61 o
   2   3  14       92.75       82.98      6.12 o
   3   3  14      120.85      128.64     10.08 o
   4   3  14        5.29       10.18      6.60 o
   5   3  14       71.22       67.57     17.45 o
   6   3  14       38.98       42.35      8.62 o
   7   3  14       50.33       85.32     20.54 o
   0   4  14      131.63      141.49      9.50 o
   1   4  14       13.27       13.53      2.99 o
   2   4  14       20.14       25.05      5.64 o
   3   4  14      135.73      126.42      7.75 o
   4   4  14      212.87      184.16     12.33 o
   5   4  14        2.66        7.16      5.61 o
   6   4  14       49.97       65.89      9.55 o
   1   5  14      256.96      263.54      9.46 o
   2   5  14      453.77      440.47     12.56 o
   3   5  14      312.17      323.33     11.73 o
   4   5  14       46.92       56.39      7.13 o
   5   5  14       24.42       28.19      6.87 o
   6   5  14       12.50       15.01      7.12 o
   0   6  14       53.61       60.62      8.67 o
   1   6  14      274.41      301.26     10.37 o
   2   6  14      264.75      244.92      9.95 o
   3   6  14      104.82      108.16      6.92 o
   4   6  14       39.40       33.10      5.30 o
   5   6  14       14.77       10.61      5.60 o
   6   6  14        0.48        0.00      6.14 o
   1   7  14      515.54      486.16     15.96 o
   2   7  14        2.58        2.40      3.71 o
   3   7  14      108.40      100.26      7.30 o
   4   7  14       12.57       12.67      4.80 o
   5   7  14        6.04        0.34      5.37 o
   6   7  14       10.50       15.74      7.45 o
   0   8  14      511.96      537.69     21.51 o
   1   8  14      176.52      163.08      9.28 o
   2   8  14        0.13        1.54      3.92 o
   3   8  14       35.24       20.72      4.98 o
   4   8  14       32.07       19.79      5.29 o
   5   8  14        8.19       10.55      6.21 o
   6   8  14       60.01       83.93     12.98 o
   1   9  14       31.87       30.23      5.79 o
   2   9  14      100.56       96.13      7.33 o
   3   9  14       61.15       53.62      6.23 o
   4   9  14       22.46       12.09      5.16 o
   5   9  14       20.00       11.88      5.56 o
   0  10  14        3.66        1.39      5.95 o
   1  10  14       90.70       88.44      8.11 o
   2  10  14       51.49       35.75      8.55 o
   3  10  14        1.60        0.60      4.88 o
   4  10  14        3.25        0.00      4.61 o
   5  10  14       65.28       74.20      7.94 o
   1  11  14      118.47      111.28      9.14 o
   2  11  14        3.95        0.00      4.76 o
   3  11  14        3.33        0.00      5.03 o
   4  11  14       15.82       11.78      5.28 o
   5  11  14       61.05       58.68     14.79 o
   0  12  14       18.23       23.99      8.99 o
   1  12  14       52.92       46.22      7.37 o
   2  12  14      131.35      122.26     10.29 o
   3  12  14      230.13      219.92     12.67 o
   4  12  14        4.42        1.82      5.85 o
   1  13  14      100.02      106.21      9.95 o
   2  13  14       75.44       59.48      8.68 o
   3  13  14        2.65        0.00      6.10 o
   0  14  14        0.03        7.28      8.99 o
   1  14  14       25.98       20.44      7.14 o
   2  14  14        0.75        2.30      7.83 o
   1   1  15        2.69        2.80      2.68 o
   2   1  15       31.77       36.29      4.28 o
   3   1  15      410.80      430.19     13.61 o
   4   1  15      504.50      529.82     18.03 o
   5   1  15       66.82       65.46     15.63 o
   6   1  15       18.06       47.38     12.28 o
   0   2  15      386.59      390.92     24.40 o
   1   2  15      259.00      277.84      7.96 o
   2   2  15       14.28       18.68      4.40 o
   3   2  15      320.70      359.69     19.36 o
   4   2  15       71.29       93.93     10.52 o
   5   2  15        5.69        6.99      7.00 o
   6   2  15        7.26        2.52      7.41 o
   1   3  15        9.03        9.70      3.37 o
   2   3  15       20.01       24.15      4.52 o
   3   3  15      189.08      229.44     21.65 o
   4   3  15      458.70      494.17     19.99 o
   5   3  15       21.40       22.47      7.41 o
   6   3  15       79.99       85.70     11.53 o
   0   4  15      705.64      705.16     20.54 o
   1   4  15        5.63        3.99      2.81 o
   2   4  15      597.98      607.17     17.40 o
   3   4  15       34.47       24.69      7.27 o
   4   4  15        0.20        3.16      7.78 o
   5   4  15        0.56        0.26      7.45 o
   6   4  15        7.78        6.38      7.18 o
   1   5  15       24.51       17.64      3.95 o
   2   5  15       49.59       54.83      6.31 o
   3   5  15        0.99        0.00      5.40 o
   4   5  15        0.00        0.81      5.74 o
   5   5  15       26.08       14.32     10.34 o
   6   5  15       51.86       52.02      9.69 o
   0   6  15        2.01        6.42      5.80 o
   1   6  15        4.50        6.17      4.56 o
   2   6  15        3.33        0.85      6.76 o
   3   6  15        2.17        5.37      4.34 o
   4   6  15       52.07       29.63      6.41 o
   5   6  15      138.22      142.14     13.13 o
   6   6  15       32.67       28.90      8.86 o
   1   7  15      603.34      597.52     23.16 o
   2   7  15       57.53       57.24      6.79 o
   3   7  15       16.11       12.66      4.84 o
   4   7  15       28.02       20.77      5.34 o
   5   7  15       36.79       37.03      7.62 o
   0   8  15      601.86      622.70     23.95 o
   1   8  15       87.71       75.40      7.33 o
   2   8  15       19.89       18.55      5.08 o
   3   8  15      109.85       95.13      7.34 o
   4   8  15       51.43       51.51      6.78 o
   5   8  15       51.48       49.23      8.20 o
   1   9  15        5.93        3.61      4.76 o
   2   9  15        0.83        3.08      5.08 o
   3   9  15       56.04       66.30      7.08 o
   4   9  15       34.69       23.91      5.89 o
   5   9  15        0.00        0.00      6.64 o
   0  10  15       50.95       61.81     10.38 o
   1  10  15       39.57       41.61      6.94 o
   2  10  15       21.49       29.00      6.28 o
   3  10  15       44.33       46.18      6.69 o
   4  10  15        0.03        0.00      5.20 o
   5  10  15       10.96        5.53      8.49 o
   1  11  15        5.01        4.06      5.43 o
   2  11  15       92.73       91.06      8.98 o
   3  11  15       14.09        6.37      5.90 o
   4  11  15        9.02       11.13      6.56 o
   0  12  15       19.43       35.33     10.47 o
   1  12  15        0.07        0.00      6.86 o
   2  12  15        0.00        0.00      5.63 o
   3  12  15        6.63        0.00      6.01 o
   1  13  15        0.29        1.97      6.06 o
   2  13  15        2.51        0.00      6.87 o
   0   0  16        2.63       11.09      5.37 o
   1   0  16      321.13      350.04     22.41 o
   2   0  16       32.46       24.99      7.71 o
   3   0  16       11.29       16.17      6.75 o
   4   0  16       55.57       43.53      9.68 o
   5   0  16      209.28      244.64     23.29 o
   6   0  16        0.07        0.00     14.90 o
   1   1  16       32.22       43.06      4.32 o
   2   1  16       30.35       27.64      5.67 o
   3   1  16       22.54       22.70      5.32 o
   4   1  16       83.21       84.57      8.95 o
   5   1  16        8.75        3.08      7.54 o
   6   1  16        5.58        7.31      7.81 o
   0   2  16      118.73      106.38      6.94 o
   1   2  16      137.47      136.96      6.24 o
   2   2  16        1.29        0.00      3.56 o
   3   2  16       34.44       40.88      6.07 o
   4   2  16        3.76        4.16      5.51 o
   5   2  16        1.00        0.00      6.22 o
   6   2  16       29.66       27.57     10.48 o
   1   3  16       25.05       18.15      3.63 o
   2   3  16       76.73       74.11      5.44 o
   3   3  16      362.45      364.37     14.54 o
   4   3  16       62.64       38.43     10.33 o
   5   3  16        2.88       14.28     10.28 o
   6   3  16        5.96       20.15     13.00 o
   0   4  16      215.28      214.49     17.88 o
   1   4  16       31.03       30.75      4.41 o
   2   4  16        0.02        0.63      3.39 o
   3   4  16      678.17      741.25     24.95 o
   4   4  16       25.56       22.78      9.02 o
   5   4  16        8.50       15.49      7.55 o
   1   5  16      888.40      868.92     24.96 o
   2   5  16      132.85      141.05      9.98 o
   3   5  16        3.65        5.38      4.88 o
   4   5  16        4.90        1.19      6.30 o
   5   5  16       41.73       45.86      9.37 o
   0   6  16      193.84      192.86     14.05 o
   1   6  16       69.02       81.20      7.34 o
   2   6  16        3.23        0.00      5.21 o
   3   6  16        1.12        1.49      4.51 o
   4   6  16        1.72        2.90      5.98 o
   5   6  16        0.00        0.00      5.89 o
   1   7  16      194.04      228.46     11.03 o
   2   7  16       11.73       12.76      5.09 o
   3   7  16      160.91      135.71     10.22 o
   4   7  16        0.35        5.17      5.60 o
   5   7  16       11.78       18.19     11.00 o
   0   8  16       53.58       52.20      9.65 o
   1   8  16       22.26       32.58      6.13 o
   2   8  16       11.31       14.31      5.71 o
   3   8  16       12.58        9.94      5.14 o
   4   8  16        1.40        4.29      5.29 o
   5   8  16        7.98        5.80     10.44 o
   1   9  16        7.08        0.00      4.94 o
   2   9  16       47.37       45.98      7.28 o
   3   9  16        0.43        0.00      4.74 o
   4   9  16        0.10        0.00      5.20 o
   0  10  16        4.90       13.47      8.17 o
   1  10  16       52.83       59.25      7.79 o
   2  10  16        0.09        1.94      5.44 o
   3  10  16        0.56        5.27      5.87 o
   4  10  16        1.57        0.00      8.06 o
   1  11  16        2.23        5.96      5.80 o
   2  11  16       36.68       26.81      7.07 o
   3  11  16        6.11        9.08      6.79 o
   0  12  16       12.42        9.62      9.29 o
   1  12  16        2.89        0.00      5.54 o
   2  12  16        5.92       12.03      7.26 o
   3  12  16       11.39       29.05     18.67 o
   1   1  17        2.57        8.81      3.39 o
   2   1  17       34.72       33.39      5.42 o
   3   1  17       46.63       43.19      6.59 o
   4   1  17       35.08       49.40      7.29 o
   5   1  17       92.06       94.15     10.52 o
   0   2  17        1.30        4.85      5.55 o
   1   2  17        2.09        2.44      3.23 o
   2   2  17       60.69       67.31      6.74 o
   3   2  17       21.03       22.08      7.28 o
   4   2  17       25.35       41.80      7.65 o
   5   2  17       71.48       80.65      9.98 o
   1   3  17        0.00        0.00      3.42 o
   2   3  17      238.13      258.64     11.07 o
   3   3  17      419.52      432.05     26.64 o
   4   3  17        0.06        0.00      5.07 o
   5   3  17       20.46       31.15      8.48 o
   0   4  17        1.27       10.19      6.36 o
   1   4  17       93.64       99.89      7.49 o
   2   4  17        0.50        1.16      3.56 o
   3   4  17        8.19       24.84      6.53 o
   4   4  17      200.33      177.38     17.74 o
   5   4  17       96.48      100.83     12.27 o
   1   5  17        0.10        0.00      4.32 o
   2   5  17       57.10       67.84      6.87 o
   3   5  17       47.51       51.71      8.01 o
   4   5  17       14.39       12.97      6.89 o
   5   5  17       36.54       33.86      9.60 o
   0   6  17       47.01       50.37      9.67 o
   1   6  17        3.63        2.03      4.71 o
   2   6  17        4.80        6.27      6.58 o
   3   6  17        4.30        0.00      6.00 o
   4   6  17       15.04       17.78      7.46 o
   5   6  17        0.02        9.29     25.78 o
   1   7  17        8.72       12.03      5.40 o
   2   7  17       11.11        7.96      6.87 o
   3   7  17        9.77       11.70      6.68 o
   4   7  17        0.73        1.37      6.68 o
   5   7  17        2.87        0.00     15.43 o
   0   8  17       43.88       48.31     12.20 o
   1   8  17       22.14       17.00      5.85 o
   2   8  17       40.78       41.64      7.09 o
   3   8  17        0.00        1.87      5.49 o
   4   8  17        2.94       10.66      7.65 o
   1   9  17       21.60       22.21      6.64 o
   2   9  17       65.51       61.15      8.21 o
   3   9  17       21.12       16.05      6.83 o
   4   9  17        2.45        0.00     16.88 o
   0  10  17       72.52       86.25     12.84 o
   1  10  17       21.64       16.01      6.63 o
   2  10  17       13.82       23.04      6.70 o
   3  10  17       45.18       32.98     12.03 o
   1  11  17       11.52        9.44      8.37 o
   2  11  17       32.93       48.92     12.28 o
   3  11  17        5.03       19.06     18.67 o
   0   0  18      112.27      101.99     10.30 o
   1   0  18       16.24       22.69      6.64 o
   2   0  18        0.74        0.00      5.76 o
   3   0  18      238.60      295.49     32.32 o
   4   0  18      153.66      179.53     21.01 o
   5   0  18        8.36        1.04      8.24 o
   1   1  18       30.58       29.39      5.29 o
   2   1  18       38.16       50.15      8.27 o
   3   1  18       48.87       61.95      8.32 o
   4   1  18       14.05        9.96      6.73 o
   5   1  18        4.72        5.31      7.50 o
   0   2  18       22.68       32.05      7.46 o
   1   2  18       24.70       35.39      4.93 o
   2   2  18      219.24      267.54     13.28 o
   3   2  18        1.21        4.13      4.98 o
   4   2  18        6.34        0.00      5.07 o
   5   2  18       15.07       11.19      6.75 o
   1   3  18        8.53        6.44      4.55 o
   2   3  18       35.68       33.49      7.22 o
   3   3  18       21.45       17.31      5.73 o
   4   3  18       11.19        0.00      5.65 o
   5   3  18       99.67       92.21     34.28 o
   0   4  18      110.05      125.01     12.13 o
   1   4  18      114.06      109.31      8.40 o
   2   4  18       30.73       27.68      8.21 o
   3   4  18        9.56        5.77      6.54 o
   4   4  18      114.50      136.44     16.72 o
   1   5  18      158.84      149.76      9.56 o
   2   5  18      561.96      541.90     17.02 o
   3   5  18      322.08      342.22     27.92 o
   4   5  18       66.64       54.71     13.28 o
   0   6  18        9.17        9.09      7.36 o
   1   6  18       88.04       97.37      8.56 o
   2   6  18        7.54       10.02      5.91 o
   3   6  18       95.20       93.96     13.23 o
   4   6  18       36.22       26.88     11.31 o
   1   7  18        0.63        0.00      4.72 o
   2   7  18       78.10       74.16      8.42 o
   3   7  18       11.49        7.78      6.77 o
   4   7  18        4.97        0.00     21.42 o
   0   8  18        1.62        5.67      7.86 o
   1   8  18        0.00        1.12      5.63 o
   2   8  18        7.45        8.56      6.17 o
   3   8  18        9.87       12.58      8.00 o
   1   9  18        4.20        0.00      5.74 o
   2   9  18        9.97        2.78      6.27 o
   3   9  18        4.68        0.00      9.96 o
   0  10  18       33.94       41.26     11.38 o
   1  10  18        0.52        0.00      6.44 o
   2  10  18        0.47        0.00      9.84 o
   1   1  19        0.20        0.00      4.34 o
   2   1  19        0.08       10.73      4.88 o
   3   1  19       87.93       76.52      8.03 o
   4   1  19        1.04        0.88      6.21 o
   0   2  19       42.06       46.32     10.91 o
   1   2  19        6.24        3.15     13.90 o
   2   2  19      219.98      247.95     12.86 o
   3   2  19       46.41       48.50      6.97 o
   4   2  19       17.63        9.04      6.23 o
   1   3  19      175.69      179.10     12.15 o
   2   3  19       50.42       65.27      9.89 o
   3   3  19       42.72       36.85      6.96 o
   4   3  19        8.59       10.35      6.11 o
   0   4  19       33.70       53.21     11.70 o
   1   4  19       36.04       35.10      6.48 o
   2   4  19        0.18       18.94      7.50 o
   3   4  19       23.91       33.38      6.96 o
   4   4  19       13.52       23.30      9.90 o
   1   5  19       20.82       26.54      6.25 o
   2   5  19       34.33       33.18      8.15 o
   3   5  19        1.17        4.05      9.75 o
   4   5  19       41.99       61.56     15.71 o
   0   6  19        7.17        0.00      6.70 o
   1   6  19        0.00        0.29      6.40 o
   2   6  19       43.75       32.27      9.85 o
   3   6  19       92.06      103.37     12.85 o
   1   7  19      156.55      139.37     10.54 o
   2   7  19       59.85       67.39      8.64 o
   3   7  19        3.68       26.26     17.93 o
   0   8  19        2.79       11.80      9.31 o
   1   8  19       20.37       16.65      6.58 o
   2   8  19       43.50       39.47      9.15 o
   1   9  19       13.34       26.89      9.66 o
   2   9  19        2.36        0.00     10.68 o
   1   0  20       35.15       40.78     15.87 o
   2   0  20       21.96       23.63     11.45 o
   3   0  20      225.65      297.40     20.68 o
   1   1  20       24.03       28.76     14.84 o
   2   1  20       83.76      106.00      8.77 o
   3   1  20       34.54       54.14      7.72 o
   4   1  20       69.11       48.33     19.02 o
   0   2  20        2.80        7.24     11.97 o
   1   2  20        4.23        1.54      7.02 o
   2   2  20        8.74       10.68      6.34 o
   3   2  20       75.59       73.35      8.41 o
   1   3  20      128.09      126.25     18.58 o
   2   3  20        0.34        5.67      7.27 o
   3   3  20       10.66        7.06      5.84 o
   0   4  20        7.36        4.18      8.62 o
   1   4  20        0.17        0.00      6.20 o
   2   4  20        5.11       10.05      8.35 o
   3   4  20        2.18        0.00     10.27 o
   1   5  20        0.04        4.15      5.80 o
   2   5  20       21.26        5.59      8.73 o
   3   5  20       12.62       75.03     31.67 o
   0   6  20       29.98       30.26      9.68 o
   1   6  20        0.72        4.99      6.15 o
   2   6  20        0.45        4.89      7.44 o
   1   7  20       34.84       20.02      7.34 o
   2   7  20       83.77      109.96     25.87 o
   0   8  20        2.44        1.78     12.74 o
   1   8  20        2.31        0.00      9.24 o
   1   1  21       11.66        7.12     11.27 o
   2   1  21       16.63       12.16      6.55 o
   1   2  21        0.76        0.00      7.42 o
   2   2  21       10.26        0.62     15.91 o
   1   3  21        0.14        2.76      8.35 o
   2   3  21       76.06       72.26     21.27 o
   0   4  21        0.81        4.38      9.79 o
   1   4  21       46.02       64.53     11.16 o
   2   4  21        0.05        0.00      8.19 o
   1   5  21        0.73        8.56      7.23 o
   0   6  21       13.43        0.00      8.83 o
 
